# Supplementary material for: ﻿Revision of Ardissoneaceae (Bacillariophyta, Mediophyceae) from Micronesian populations, with descriptions of two new genera, Ardissoneopsis and Grunowago, and new species in Ardissonea, Synedrosphenia and Climacosphenia
Source: PhytoKeys. 2022 Sep 21;208:103–84. doi: 10.3897/phytokeys.208.89913 (PMC9848972; doi:10.3897/phytokeys.208.89913)
Supplement: XML Treatment for Ardissonea formosa [file phytokeys.208.89913-treatment1.xml]

<!DOCTYPE tp:taxon-treatment
  PUBLIC "-//TaxonX//DTD Taxonomic Treatment Publishing DTD v0 20100105//EN" "tax-treatment-NSO.dtd">
<tp:taxon-treatment xmlns:tp="http://www.plazi.org/taxpub"><tp:treatment-meta><kwd-group><label>Taxon classification</label><kwd>
                  <named-content content-type="kingdom">Plantae</named-content>
                </kwd><kwd>
                  <named-content content-type="order">Ardissoneales</named-content>
                </kwd><kwd>
                  <named-content content-type="family">Ardissoneaceae</named-content>
                </kwd></kwd-group><mixed-citation publication-type="journal"><person-group><name><surname>Lobban</surname><given-names>Christopher S.</given-names></name><name><surname>Ashworth</surname><given-names>Matt P.</given-names></name><name><surname>Camacho</surname><given-names>Terance</given-names></name><name><surname>Lam</surname><given-names>Daryl W.</given-names></name><name><surname>Theriot</surname><given-names>Edward C.</given-names></name></person-group><article-title>﻿Revision of <tp:taxon-name><tp:taxon-name-part taxon-name-part-type="family">Ardissoneaceae</tp:taxon-name-part></tp:taxon-name> (<tp:taxon-name><tp:taxon-name-part taxon-name-part-type="genus" reg="Bacillariophyta">Bacillariophyta</tp:taxon-name-part></tp:taxon-name>, <tp:taxon-name><tp:taxon-name-part taxon-name-part-type="class">Mediophyceae</tp:taxon-name-part></tp:taxon-name>) from Micronesian populations, with descriptions of two new genera, <italic><tp:taxon-name><tp:taxon-name-part taxon-name-part-type="genus" reg="Ardissoneopsis">Ardissoneopsis</tp:taxon-name-part></tp:taxon-name></italic> and <italic><tp:taxon-name><tp:taxon-name-part taxon-name-part-type="genus" reg="Grunowago">Grunowago</tp:taxon-name-part></tp:taxon-name></italic>, and new species in <italic><tp:taxon-name><tp:taxon-name-part taxon-name-part-type="genus" reg="Ardissonea">Ardissonea</tp:taxon-name-part></tp:taxon-name></italic>, <italic><tp:taxon-name><tp:taxon-name-part taxon-name-part-type="genus" reg="Synedrosphenia">Synedrosphenia</tp:taxon-name-part></tp:taxon-name></italic> and <italic><tp:taxon-name><tp:taxon-name-part taxon-name-part-type="genus" reg="Climacosphenia">Climacosphenia</tp:taxon-name-part></tp:taxon-name></italic></article-title><source>PhytoKeys</source><day>21</day><month>09</month><year>2022</year><volume>208</volume><fpage>103</fpage><lpage>184</lpage><pub-id pub-id-type="doi">10.3897/phytokeys.208.89913</pub-id></mixed-citation></tp:treatment-meta><tp:nomenclature><label>﻿</label><tp:taxon-name>
                <object-id xmlns:xlink="http://www.w3.org/1999/xlink" content-type="arpha" xlink:type="simple">BC4123A3-73E6-5A5C-BA1B-AFB8B61F1479</object-id>
                <tp:taxon-name-part taxon-name-part-type="genus" reg="Ardissonea">Ardissonea</tp:taxon-name-part>
                <tp:taxon-name-part taxon-name-part-type="species" reg="formosa">formosa</tp:taxon-name-part>
              </tp:taxon-name><tp:taxon-authority>(Hantzsch) De Toni, 1892</tp:taxon-authority><xref ref-type="fig" rid="F1">Fig. 1</xref></tp:nomenclature><tp:treatment-sec sec-type="References" id="SECID0EWHBG"><title>References.</title><p><xref ref-type="bibr" rid="B59">Peragallo and Peragallo 1897–1908</xref>, p. 310, pl. 78, fig. 6; <xref ref-type="bibr" rid="B25">Hustedt 1931–1959</xref>, p. 233, fig. 720; <xref ref-type="bibr" rid="B75">Sullivan and Wear 1995</xref>, p. 181, figs 1–8; <xref ref-type="bibr" rid="B51">Navarro 1982</xref>, p. 260, figs 61–63; <xref ref-type="bibr" rid="B52">Navarro and Lobban 2009</xref>, p. 136; <xref ref-type="bibr" rid="B41">Lobban et al. 2012</xref>, p. 259, pl. 15, figs 4, 5, pl. 16, figs 1, 2; <xref ref-type="bibr" rid="B55">Park et al. 2018</xref>, p. 105, fig. 5.</p></tp:treatment-sec><tp:treatment-sec sec-type="description" id="SECID0EYIBG"><title>Description from literature.</title><p><xref ref-type="bibr" rid="B25">Hustedt (1931–1959)</xref> described this species as linear with ends somewhat narrowed, 200–700 µm long, 15–25 µm wide, 9–10 transapical costae in 10 µm, two rows of areolae between each costa; two or three longitudinal costae and an inner layer, dividing the wall into a series of chambers, each with a single foramen in the inner wall, resulting in three or four chambers. The series of foramina have been described as rows of “pearls,” parallel to the longitudinal lines of the annulus with its underlying costae and sometimes a central costa. <xref ref-type="bibr" rid="B25">Hustedt (1931–1959)</xref> specifically referred to a (3<sup>rd</sup>) longitudinal costa down the middle sometimes, and his fig. 720b shows two rows of foramina between the annular lines, suggesting a costa between them, as the chambers were supposed to have only a single opening. A similar situation is seen in <xref ref-type="bibr" rid="B75">Sullivan and Wear (1995</xref>: fig. 4). <xref ref-type="bibr" rid="B25">Hustedt (1931–1959)</xref> showed two rows of areolae between the transapical costae, but <xref ref-type="bibr" rid="B75">Sullivan and Wear (1995)</xref> reported only one and noted the discrepancy. With SEM they showed that the valvocopula had a prominent notch in the advalvar side and a fimbriate edge to the pars interior. They noted that the areolae at the poles were smaller, circular, less dense and more loosely organized but not an apical pore field.</p></tp:treatment-sec><tp:treatment-sec sec-type="material" id="SECID0EKLBG"><title>Materials examined.</title><p>Guam: GU44BH-5!, GU26A!, GU52R-2!. Federated States of Micronesia: Yap: Y39A!, Y42-1!. Marshall Islands: Jaluit Atoll: J5!; Bakir Atoll: BA2!.</p></tp:treatment-sec><tp:treatment-sec sec-type="Observations" id="SECID0EPLBG"><title>Observations.</title><p>Valves linear with broadly rounded poles, 201–300 µm long, 22–24 µm wide, striae 8–10 in 10 µm, isopolar in both valve and girdle view (Fig. <xref ref-type="fig" rid="F1">1A</xref>). Plastids numerous, lenticular, displaying peristrophy and karyostrophy depending on light intensity (Suppl. material <xref ref-type="supplementary-material" rid="S3">3</xref>: Fig. S1). Three or five longitudinal lines seen in two focal planes (Fig. <xref ref-type="fig" rid="F1">1B, C</xref>): if five, the annulus, subtending a longitudinal costa, on the valve face (not hidden at the valve margin), a central line where the offset striae meet; between these, on the inner wall, two rows of foramina (Fig. <xref ref-type="fig" rid="F1">1B–D</xref>). If three lines, one central row of foramina with no longitudinal costa (Fig. <xref ref-type="fig" rid="F1">1F</xref>). Two additional rows of foramina along the angle of the valve–mantle junction seen in SEM but obscured in LM (Fig. <xref ref-type="fig" rid="F1">1D, F</xref>). The pattern of costae underlying the inner wall can be traced in Fig. <xref ref-type="fig" rid="F1">1D</xref> and seen directly in Fig. <xref ref-type="fig" rid="F1">1E</xref>. We have also seen specimens with one row of foramina along the midline (Fig. <xref ref-type="fig" rid="F1">1F</xref>). Commonly one or two longitudinal depressions in valve surface, giving a shallow <italic>v</italic> (Fig. <xref ref-type="fig" rid="F1">1I</xref>) or <italic>w</italic> profile. Striae comprising single row of oval areolae between each transapical costa (Fig. <xref ref-type="fig" rid="F1">1C, E, G</xref>); loose rows of smaller, circular areolae at the poles, especially noticeable on mantle (Fig. <xref ref-type="fig" rid="F1">1I</xref>). Narrow pseudoseptum around poles (Fig. <xref ref-type="fig" rid="F1">1D, E</xref>), elsewhere the double wall forms a thick rim (Fig. <xref ref-type="fig" rid="F1">1G</xref>). Three girdle bands as follows (Fig. <xref ref-type="fig" rid="F1">1F–J</xref>). Valvocopula with line of small pores along edge of pars interior, usually obscured in girdle view, deflecting asymmetrically inwards at pole (Fig. <xref ref-type="fig" rid="F1">1F</xref>), corresponding to location of the notch on advalvar side, which however, is nearly central (Fig. <xref ref-type="fig" rid="F1">1I</xref>). Interior edge of valvocopula with short fimbriae (Fig. <xref ref-type="fig" rid="F1">1G, J</xref>). Copula with long fringe of fimbriae at pole, overlapping the valvocopula (Fig. <xref ref-type="fig" rid="F1">1H</xref>), as described by <xref ref-type="bibr" rid="B75">Sullivan and Wear (1995)</xref>; an irregular line of pores along abvalvar margin of copula in some specimens (Fig. <xref ref-type="fig" rid="F1">1J</xref>, arrowhead). Narrow pleura (Fig. <xref ref-type="fig" rid="F1">1I, J</xref>) with a row of small pores on pars interior.</p><fig id="F1" position="float" orientation="portrait"><object-id xmlns:xlink="http://www.w3.org/1999/xlink" content-type="doi" xlink:type="simple">10.3897/phytokeys.208.89913.figure1</object-id><object-id xmlns:xlink="http://www.w3.org/1999/xlink" content-type="arpha" xlink:type="simple">7D1EFBA3-AFB4-5F33-9FF5-CC34345D4B7E</object-id><label>Figure 1.</label><caption><p>Micrographs of <italic><tp:taxon-name><tp:taxon-name-part taxon-name-part-type="genus" reg="Ardissonea">Ardissonea</tp:taxon-name-part><tp:taxon-name-part taxon-name-part-type="species" reg="formosa">formosa</tp:taxon-name-part></tp:taxon-name></italic><bold>A</bold> whole frustule, length 380 µm, girdle view in SEM, showing isopolarity (Guam: GU44BH-5) <bold>B, C</bold> light micrographs at two focal planes, apical part of valve showing internal foramina (<bold>B</bold> arrows), annulus and central costa (<bold>C</bold> arrowheads) (Jaluit: J5) <bold>D</bold> SEM of internal aspect showing inner wall with foramina and narrow apical pseudoseptum (arrow) (GU44BJ-2) <bold>E</bold> internal aspect of valve pole with inner wall missing, showing a central longitudinal costa (arrow) (Yap: Y42-1) <bold>F</bold> internal view of pole of valve with valvocopula, showing double wall with one central line of foramina, transverse and longitudinal costae showing through the interior wall, and the pores of the valvocopula asymmetrically deflected around the notch (arrow) (Y42-1) <bold>G</bold> broken frustule showing details of wall structure—inner and outer layers separated by costae, inner layer with foramina—in relation to valvocopula and copula (GU44BJ-4) <bold>H</bold> pole of frustule showing long fimbriae at tip of copula (arrow) (GU75A-4) <bold>I</bold> detail of frustule pole in girdle view, showing the three girdle bands with no pores in the external surfaces and the groove in the valvocopula apex (arrow) (GU44BH-5) <bold>J</bold> details of mid portion of frustule in girdle view, showing a line of pores on the edge of the copula (arrowhead) and on the pleura, and the fimbriate inner edge of the valvocopula (arrow) (GU52R-2). Abbreviations used on figures: VC = valvocopula; cop = copula; pl = pleura. Scale bars: 100 µm (<bold>A</bold>); 10 µm (<bold>B–C, I</bold>); 5 µm (<bold>D–H, J</bold>).</p></caption><graphic xmlns:xlink="http://www.w3.org/1999/xlink" xlink:href="phytokeys-208-103_article-89913__-g001.jpg" position="float" orientation="portrait" xlink:type="simple" id="oo_746717.jpg"><uri content-type="original_file" xlink:type="simple">https://binary.pensoft.net/fig/746717</uri></graphic></fig></tp:treatment-sec><tp:treatment-sec sec-type="Taxonomic comments" id="SECID0EVTBG"><title>Taxonomic comments.</title><p>The biseriate striae described by <xref ref-type="bibr" rid="B25">Hustedt (1931–1959)</xref> and the uniseriate striae in <xref ref-type="bibr" rid="B75">Sullivan and Wear’s (1995)</xref> materials suggest that they were observing different species. <xref ref-type="bibr" rid="B75">Sullivan and Wear (1995)</xref> observed only two bands on the epicingulum and none on the hypocingulum but we observed the pleura. <italic><tp:taxon-name><tp:taxon-name-part taxon-name-part-type="genus" reg="Ardissonea">Ardissonea</tp:taxon-name-part></tp:taxon-name></italic><italic>s.s.</italic> superficially resembles <italic><tp:taxon-name><tp:taxon-name-part taxon-name-part-type="genus" reg="Synedra">Synedra</tp:taxon-name-part></tp:taxon-name></italic> in the current restricted sense (= <italic><tp:taxon-name><tp:taxon-name-part taxon-name-part-type="genus" reg="Catacombas">Catacombas</tp:taxon-name-part></tp:taxon-name></italic>) in shape and double wall but differs in lacking rimoportulae and polar pore fields.</p></tp:treatment-sec><tp:treatment-sec><!--Section generated to contain objects referenced in tp:taxon-treatment.--><supplementary-material xmlns:xlink="http://www.w3.org/1999/xlink" id="S3" position="float" orientation="portrait" xlink:type="simple"><object-id content-type="doi" xlink:type="simple">10.3897/phytokeys.208.89913.suppl3</object-id><object-id content-type="zenodo_dep_id" xlink:type="simple">7106462</object-id><object-id content-type="arpha" xlink:type="simple">0CE19F8E-5079-57DF-BDA6-834A6A14763B</object-id><label>Supplementary material 3</label><caption><p>Figure S1. Plastids in a living cell of <italic><tp:taxon-name><tp:taxon-name-part taxon-name-part-type="genus" reg="Ardissonea">Ardissonea</tp:taxon-name-part><tp:taxon-name-part taxon-name-part-type="species" reg="formosa">formosa</tp:taxon-name-part></tp:taxon-name></italic> showing movement from dispersed (peristrophy) to concentrated around the nucleus (karyostrophy)</p></caption><statement content-type="dataType"><label>Data type</label><p>Images (jpg. file)</p></statement><statement content-type="notes"><label>Explanation note</label><p><bold>Figure S1.</bold> Plastids in a living cell of <italic><tp:taxon-name><tp:taxon-name-part taxon-name-part-type="genus" reg="Ardissonea">Ardissonea</tp:taxon-name-part><tp:taxon-name-part taxon-name-part-type="species" reg="formosa">formosa</tp:taxon-name-part></tp:taxon-name></italic> showing movement from dispersed (peristrophy) to concentrated around the nucleus (karyostrophy). Process already underway in Fig. <xref ref-type="fig" rid="S1">S1A</xref>. Girdle views in A–C, F; valve views in D, E. Fig. <bold>A</bold> Entire living cell (length 456 µm) with plastids still mostly spread out. <bold>B</bold> Detail near pole showing shape of plastids. <bold>C, D</bold> Detail of central nucleus with surrounding plastids in girdle view (C) and 2:21 minutes later in valve view (D). <bold>E</bold> Pole of cell in valve view for identification. E. Same living cell 9:00 minutes after images in A and B, showing almost all plastids around the nucleus. Scale bars: 50 µm (A, F); 10 µm (B–E).</p></statement><media xlink:href="phytokeys-208-103_article-89913__-s003.jpg" mimetype="image" mime-subtype="jpeg" position="float" orientation="portrait" xlink:type="simple" id="oo_746752.jpg"><uri content-type="original_file" xlink:type="simple">https://binary.pensoft.net/file/746752</uri></media><permissions><license xlink:type="simple"><license-p>This dataset is made available under the Open Database License (http://opendatacommons.org/licenses/odbl/1.0/). The Open Database License (ODbL) is a license agreement intended to allow users to freely share, modify, and use this Dataset while maintaining this same freedom for others, provided that the original source and author(s) are credited.</license-p></license></permissions><attrib specific-use="authors">Christopher S. Lobban</attrib></supplementary-material><supplementary-material xmlns:xlink="http://www.w3.org/1999/xlink" id="S1" position="float" orientation="portrait" xlink:type="simple"><object-id content-type="doi" xlink:type="simple">10.3897/phytokeys.208.89913.suppl1</object-id><object-id content-type="zenodo_dep_id" xlink:type="simple">7106454</object-id><object-id content-type="arpha" xlink:type="simple">2337FB77-249F-5D67-A1D6-A9ACDEA7A5FB</object-id><label>Supplementary material 1</label><caption><p>Table S1. Metadata for strains used in the molecular phylogenetic analysis, including strain extraction voucher ID and GenBank accession numbers</p></caption><statement content-type="dataType"><label>Data type</label><p>Table of GenBank numbers (word file)</p></statement><statement content-type="notes"><label>Explanation note</label><p><bold>Table S1.</bold> Metadata for strains used in the molecular phylogenetic analysis, including strain extraction voucher ID and GenBank accession numbers. Collection site for the source of the original strain isolation is also included, where known. Extraction voucher ID corresponds to the culture material extracted for the DNA used here and references dried frustules left over from the DNA extraction as well as photomicrographs of the cells, available from authors MPA or ECT. Taxa are listed alphabetically.</p></statement><media xlink:href="phytokeys-208-103_article-89913__-s001.doc" mimetype="application" mime-subtype="msword" position="float" orientation="portrait" xlink:type="simple" id="oo_746750.doc"><uri content-type="original_file" xlink:type="simple">https://binary.pensoft.net/file/746750</uri></media><permissions><license xlink:type="simple"><license-p>This dataset is made available under the Open Database License (http://opendatacommons.org/licenses/odbl/1.0/). The Open Database License (ODbL) is a license agreement intended to allow users to freely share, modify, and use this Dataset while maintaining this same freedom for others, provided that the original source and author(s) are credited.</license-p></license></permissions><attrib specific-use="authors">Matt P. Ashworth</attrib></supplementary-material></tp:treatment-sec><ref-list><ref id="B59"><mixed-citation xmlns:xlink="http://www.w3.org/1999/xlink" xlink:type="simple"><person-group><name name-style="western"><surname>Peragallo</surname><given-names>H</given-names></name><name name-style="western"><surname>Peragallo</surname><given-names>M</given-names></name></person-group> (<year>1897–1908</year>) <source>Diatomées Marines de France et des Districts Maritimes Voisins. M.J.</source><publisher-name>Tempère</publisher-name>, <publisher-loc>Grez-sur-Loing, France</publisher-loc>, <size units="page">491 pp</size>. [+ 137 pl.] <ext-link xlink:href="10.5962/bhl.title.68918" ext-link-type="doi" xlink:type="simple">https://doi.org/10.5962/bhl.title.68918</ext-link></mixed-citation></ref><ref id="B25"><mixed-citation xmlns:xlink="http://www.w3.org/1999/xlink" xlink:type="simple"><person-group><name name-style="western"><surname>Hustedt</surname><given-names>F</given-names></name></person-group> (<year>1931–1959</year>) Die Kieselalgen Deutschlands, Österreichs und der Schweiz. In: Rabenhorst’s Kryptogamenflora, Band 7, Teil 2. Johnson Reprint, New York.</mixed-citation></ref><ref id="B75"><mixed-citation xmlns:xlink="http://www.w3.org/1999/xlink" xlink:type="simple"><person-group><name name-style="western"><surname>Sullivan</surname><given-names>MJ</given-names></name><name name-style="western"><surname>Wear</surname><given-names>DJ</given-names></name></person-group> (<year>1995</year>) <article-title>A morphological study of the giant diatoms <italic><tp:taxon-name><tp:taxon-name-part taxon-name-part-type="genus">Ardissonea</tp:taxon-name-part><tp:taxon-name-part taxon-name-part-type="species">formosa</tp:taxon-name-part></tp:taxon-name></italic> and <italic><tp:taxon-name><tp:taxon-name-part taxon-name-part-type="genus">Synedra</tp:taxon-name-part><tp:taxon-name-part taxon-name-part-type="species">bacillaris</tp:taxon-name-part></tp:taxon-name></italic>.</article-title><source>Diatom Research</source><volume>10</volume>(<issue>1</issue>): <fpage>179</fpage>–<lpage>190</lpage>. <ext-link xlink:href="10.1080/0269249X.1995.9705336" ext-link-type="doi" xlink:type="simple">https://doi.org/10.1080/0269249X.1995.9705336</ext-link></mixed-citation></ref><ref id="B51"><mixed-citation xmlns:xlink="http://www.w3.org/1999/xlink" xlink:type="simple"><person-group><name name-style="western"><surname>Navarro</surname><given-names>JN</given-names></name></person-group> (<year>1982</year>) <article-title>A survey of the marine diatoms of Puerto Rico. IV. Suborder <tp:taxon-name><tp:taxon-name-part taxon-name-part-type="suborder">Araphidinae</tp:taxon-name-part></tp:taxon-name>: Families <tp:taxon-name><tp:taxon-name-part taxon-name-part-type="family">Diatomaceae</tp:taxon-name-part></tp:taxon-name> and <tp:taxon-name><tp:taxon-name-part taxon-name-part-type="family">Protoraphidaceae</tp:taxon-name-part></tp:taxon-name>.</article-title><source>Botanica Marina</source><volume>25</volume>: <fpage>247</fpage>–<lpage>263</lpage>. <ext-link xlink:href="10.1515/botm.1982.25.6.247" ext-link-type="doi" xlink:type="simple">https://doi.org/10.1515/botm.1982.25.6.247</ext-link></mixed-citation></ref><ref id="B52"><mixed-citation xmlns:xlink="http://www.w3.org/1999/xlink" xlink:type="simple"><person-group><name name-style="western"><surname>Navarro</surname><given-names>JN</given-names></name><name name-style="western"><surname>Lobban</surname><given-names>CS</given-names></name></person-group> (<year>2009</year>) <article-title>Freshwater and marine diatoms from the western Pacific islands of Yap and Guam, with notes on some diatoms in damselfish territories.</article-title><source>Diatom Research</source><volume>24</volume>: <fpage>123</fpage>–<lpage>157</lpage>. <ext-link xlink:href="10.1080/0269249X.2009.9705787" ext-link-type="doi" xlink:type="simple">https://doi.org/10.1080/0269249X.2009.9705787</ext-link></mixed-citation></ref><ref id="B41"><mixed-citation xmlns:xlink="http://www.w3.org/1999/xlink" xlink:type="simple"><person-group><name name-style="western"><surname>Lobban</surname><given-names>CS</given-names></name><name name-style="western"><surname>Schefter</surname><given-names>M</given-names></name><name name-style="western"><surname>Jordan</surname><given-names>RW</given-names></name><name name-style="western"><surname>Arai</surname><given-names>Y</given-names></name><name name-style="western"><surname>Sasaki</surname><given-names>A</given-names></name><name name-style="western"><surname>Theriot</surname><given-names>EC</given-names></name><name name-style="western"><surname>Ashworth</surname><given-names>M</given-names></name><name name-style="western"><surname>Ruck</surname><given-names>EC</given-names></name><name name-style="western"><surname>Pennesi</surname><given-names>C</given-names></name></person-group> (<year>2012</year>) <article-title>Coral-reef diatoms (<tp:taxon-name><tp:taxon-name-part taxon-name-part-type="genus">Bacillariophyta</tp:taxon-name-part></tp:taxon-name>) from Guam: New records and preliminary checklist, with emphasis on epiphytic species from farmer-fish territories.</article-title><source>Micronesica</source><volume>43</volume>: <fpage>237</fpage>–<lpage>479</lpage>. <ext-link xlink:href="https://micronesica.org/sites/default/files/6_lobban.schefter_micronesica_431.pdf" ext-link-type="uri" xlink:type="simple">https://micronesica.org/sites/default/files/6_lobban.schefter_micronesica_431.pdf</ext-link></mixed-citation></ref><ref id="B55"><mixed-citation xmlns:xlink="http://www.w3.org/1999/xlink" xlink:type="simple"><person-group><name name-style="western"><surname>Park</surname><given-names>JS</given-names></name><name name-style="western"><surname>Lobban</surname><given-names>CS</given-names></name><name name-style="western"><surname>Lee</surname><given-names>K-W</given-names></name></person-group> (<year>2018</year>) <article-title>Diatoms associated with seaweeds from Moen Island in Chuuk Lagoon, Micronesia.</article-title><source>Phytotaxa</source><volume>351</volume>(<issue>2</issue>): <fpage>101</fpage>–<lpage>140</lpage>. <ext-link xlink:href="10.11646/phytotaxa.351.2.1" ext-link-type="doi" xlink:type="simple">https://doi.org/10.11646/phytotaxa.351.2.1</ext-link></mixed-citation></ref></ref-list></tp:taxon-treatment>
