# Supplementary material for: ﻿Revision of Ardissoneaceae (Bacillariophyta, Mediophyceae) from Micronesian populations, with descriptions of two new genera, Ardissoneopsis and Grunowago, and new species in Ardissonea, Synedrosphenia and Climacosphenia
Source: PhytoKeys. 2022 Sep 21;208:103–84. doi: 10.3897/phytokeys.208.89913 (PMC9848972; doi:10.3897/phytokeys.208.89913)
Supplement: XML Treatment for Ardissonea densistriata [file phytokeys.208.89913-treatment2.xml]

<!DOCTYPE tp:taxon-treatment
  PUBLIC "-//TaxonX//DTD Taxonomic Treatment Publishing DTD v0 20100105//EN" "tax-treatment-NSO.dtd">
<tp:taxon-treatment xmlns:tp="http://www.plazi.org/taxpub"><tp:treatment-meta><kwd-group><label>Taxon classification</label><kwd>
                  <named-content content-type="kingdom">Plantae</named-content>
                </kwd><kwd>
                  <named-content content-type="order">Ardissoneales</named-content>
                </kwd><kwd>
                  <named-content content-type="family">Ardissoneaceae</named-content>
                </kwd></kwd-group><mixed-citation publication-type="journal"><person-group><name><surname>Lobban</surname><given-names>Christopher S.</given-names></name><name><surname>Ashworth</surname><given-names>Matt P.</given-names></name><name><surname>Camacho</surname><given-names>Terance</given-names></name><name><surname>Lam</surname><given-names>Daryl W.</given-names></name><name><surname>Theriot</surname><given-names>Edward C.</given-names></name></person-group><article-title>﻿Revision of <tp:taxon-name><tp:taxon-name-part taxon-name-part-type="family">Ardissoneaceae</tp:taxon-name-part></tp:taxon-name> (<tp:taxon-name><tp:taxon-name-part taxon-name-part-type="genus" reg="Bacillariophyta">Bacillariophyta</tp:taxon-name-part></tp:taxon-name>, <tp:taxon-name><tp:taxon-name-part taxon-name-part-type="class">Mediophyceae</tp:taxon-name-part></tp:taxon-name>) from Micronesian populations, with descriptions of two new genera, <italic><tp:taxon-name><tp:taxon-name-part taxon-name-part-type="genus" reg="Ardissoneopsis">Ardissoneopsis</tp:taxon-name-part></tp:taxon-name></italic> and <italic><tp:taxon-name><tp:taxon-name-part taxon-name-part-type="genus" reg="Grunowago">Grunowago</tp:taxon-name-part></tp:taxon-name></italic>, and new species in <italic><tp:taxon-name><tp:taxon-name-part taxon-name-part-type="genus" reg="Ardissonea">Ardissonea</tp:taxon-name-part></tp:taxon-name></italic>, <italic><tp:taxon-name><tp:taxon-name-part taxon-name-part-type="genus" reg="Synedrosphenia">Synedrosphenia</tp:taxon-name-part></tp:taxon-name></italic> and <italic><tp:taxon-name><tp:taxon-name-part taxon-name-part-type="genus" reg="Climacosphenia">Climacosphenia</tp:taxon-name-part></tp:taxon-name></italic></article-title><source>PhytoKeys</source><day>21</day><month>09</month><year>2022</year><volume>208</volume><fpage>103</fpage><lpage>184</lpage><pub-id pub-id-type="doi">10.3897/phytokeys.208.89913</pub-id></mixed-citation></tp:treatment-meta><tp:nomenclature><label>﻿</label><tp:taxon-name>
                <object-id xmlns:xlink="http://www.w3.org/1999/xlink" content-type="arpha" xlink:type="simple">BE45F726-136F-55E0-BC89-5DA3396ABAE3</object-id>
                <tp:taxon-name-part taxon-name-part-type="genus" reg="Ardissonea">Ardissonea</tp:taxon-name-part>
                <tp:taxon-name-part taxon-name-part-type="species" reg="densistriata">densistriata</tp:taxon-name-part>
              </tp:taxon-name><tp:taxon-authority>Lobban</tp:taxon-authority><tp:taxon-status xmlns:xlink="http://www.w3.org/1999/xlink" xlink:type="simple">sp. nov.</tp:taxon-status><xref ref-type="fig" rid="F2">Fig. 2</xref></tp:nomenclature><tp:treatment-sec sec-type="diagnosis" id="SECID0EMXBG"><title>Diagnosis.</title><p>Differing from <italic><tp:taxon-name><tp:taxon-name-part taxon-name-part-type="genus" reg="Ardissonea">A.</tp:taxon-name-part><tp:taxon-name-part taxon-name-part-type="species" reg="formosa">formosa</tp:taxon-name-part></tp:taxon-name></italic> in small, lanceolate valves with 16–17 striae in 10 µm and externally porate copula.</p></tp:treatment-sec><tp:treatment-sec sec-type="description" id="SECID0EGYBG"><title>Description.</title><p>Valves lanceolate, weakly rostrate, 46–103 µm long, 7–10 µm wide, striae parallel, 16–17 in 10 µm (Fig. <xref ref-type="fig" rid="F2">2A–C</xref>), meeting in an irregular sternum (Fig. <xref ref-type="fig" rid="F2">2B, C</xref>). Isopolar in both valve and girdle views (Fig. <xref ref-type="fig" rid="F2">2A–E</xref>). Areolae oval, apically elongate. Two or three longitudinal costae appearing through internal plate (Fig. <xref ref-type="fig" rid="F2">2F, G</xref>); correspondingly three or four rows of foramina are present. Fig. <xref ref-type="fig" rid="F2">2F</xref> suggests a costa under sternum. Valve with rim expanded into asymmetric pseudoseptum at poles (Fig. <xref ref-type="fig" rid="F2">2F</xref>). Girdle bands: Valvocopula pars interior at pole developed asymmetrically, matching the pseudoseptum and with deep notch in advalvar surface (Fig. <xref ref-type="fig" rid="F2">2G</xref>, arrow, 2H). One line of pores on pars interior, exterior plain (Fig. <xref ref-type="fig" rid="F2">2D, I</xref>). Copula (Fig. <xref ref-type="fig" rid="F2">2D, I</xref>) with 1–3 irregular rows of pores on the exterior, pars interior with a row of small pores partially exposed to exterior and a fimbriate inner edge, particularly well developed at poles (Fig. <xref ref-type="fig" rid="F2">2I</xref>). Pleura narrow with single row of pores, continuous along the cell length (Fig. <xref ref-type="fig" rid="F2">2D, E</xref>).</p><fig id="F2" position="float" orientation="portrait"><object-id xmlns:xlink="http://www.w3.org/1999/xlink" content-type="doi" xlink:type="simple">10.3897/phytokeys.208.89913.figure2</object-id><object-id xmlns:xlink="http://www.w3.org/1999/xlink" content-type="arpha" xlink:type="simple">0722379F-BB9F-5F25-8FEC-9FD9AB9C1861</object-id><label>Figure 2.</label><caption><p><italic><tp:taxon-name><tp:taxon-name-part taxon-name-part-type="genus" reg="Ardissonea">Ardissonea</tp:taxon-name-part><tp:taxon-name-part taxon-name-part-type="species" reg="densistriata">densistriata</tp:taxon-name-part></tp:taxon-name></italic> sp. nov. <bold>A</bold> holotype from Bikar Atoll, BA1 (LM) <bold>B, C</bold> external views of valves in SEM; arrows on <bold>B</bold> point to location of annulus (<bold>B</bold> Y42-1, <bold>C</bold> BA-1) <bold>D, E</bold> external view of two ends of same frustule showing isopolarity; arrow on <bold>E</bold> points to apical notch in VC (J5) <bold>F, G</bold> internal views of valves with one and two middle lines of foramina, arrows showing asymmetrical pseudoseptum on valve in <bold>F</bold> and asymmetrical pole of the valvocopula in <bold>G</bold>; arrowheads point to longitudinal costae (BA1) <bold>H, I</bold> external views of frustules from Bikar and Jaluit, respectively, showing profile of pole of valvocopula in <bold>H</bold> and apical comb of fimbriae on copula in I (arrow). Scale bars: 10 µm (<bold>A–C</bold>); 5 µm (<bold>D, E</bold>); 2.5 µm (<bold>F–I</bold>).</p></caption><graphic xmlns:xlink="http://www.w3.org/1999/xlink" xlink:href="phytokeys-208-103_article-89913__-g002.jpg" position="float" orientation="portrait" xlink:type="simple" id="oo_746718.jpg"><uri content-type="original_file" xlink:type="simple">https://binary.pensoft.net/fig/746718</uri></graphic></fig></tp:treatment-sec><tp:treatment-sec sec-type="Holotype" id="SECID0EN4BG"><title>Holotype</title><p><bold>(designated here).</bold> Specimen at 16.6 mm E and 11.5 mm S of the mark on slide 2911, deposited at ANSP accession # ANSP-GC20089. Fig. <xref ref-type="fig" rid="F2">2A</xref>.</p></tp:treatment-sec><tp:treatment-sec sec-type="Registration" id="SECID0EC5BG"><title>Registration.</title><p>Phycobank <ext-link xmlns:xlink="http://www.w3.org/1999/xlink" xlink:href="http://phycobank.org/103235" ext-link-type="uri" xlink:type="simple">http://phycobank.org/103235</ext-link>.</p></tp:treatment-sec><tp:treatment-sec sec-type="type locality" id="SECID0EN5BG"><title>Type locality.</title><p>Marshall Islands: Bikar Atoll, <named-content xmlns:xlink="http://www.w3.org/1999/xlink" content-type="dwc:verbatimCoordinates" xlink:type="simple"><named-content content-type="geo-json" specific-use="{&#34;type&#34;:&#34;Point&#34;,&#34;coordinates&#34;:[170.096000,12.223000]}" id="NCID0EW5BG" xlink:type="simple">12.223°N, 170.096°E</named-content></named-content>. Filamentous seaweed sample from shallow subtidal farmer fish territory in the lagoon, precise location not recorded. Collection number BA1, October 2019. Andrew McInnis leg.</p></tp:treatment-sec><tp:treatment-sec sec-type="material" id="SECID0E25BG"><title>Additional materials examined.</title><p>Federated States of Micronesia: Yap: Y42-1!, Y42-3!.</p></tp:treatment-sec><tp:treatment-sec sec-type="etymology" id="SECID0EA6BG"><title>Etymology.</title><p><italic><tp:taxon-name><tp:taxon-name-part taxon-name-part-type="genus" reg="Densus">Densus</tp:taxon-name-part></tp:taxon-name></italic> + <italic>striatus</italic> (Latin) = densely striated, in comparison to congeners.</p></tp:treatment-sec><tp:treatment-sec sec-type="Taxonomic comments" id="SECID0EP6BG"><title>Taxonomic comments.</title><p>Given the small number of double-walled <italic><tp:taxon-name><tp:taxon-name-part taxon-name-part-type="genus" reg="Ardissonea">Ardissonea</tp:taxon-name-part></tp:taxon-name></italic> species, this species is easily distinguished by the small size, lanceolate shape and relatively high stria density. It is more readily confused in our flora with <italic><tp:taxon-name><tp:taxon-name-part taxon-name-part-type="genus" reg="Grunowago">Grunowago</tp:taxon-name-part><tp:taxon-name-part taxon-name-part-type="species" reg="pacifica">pacifica</tp:taxon-name-part></tp:taxon-name></italic> sp. nov. (see below), but in LM the latter can be distinguished by the lack of an inner wall (indicated by absence of foramina) and presence of a longitudinal costa along the midline, in SEM by the extensive poration on the copula. To date this species has not been observed in Guam samples. A different lanceolate, double-walled <italic><tp:taxon-name><tp:taxon-name-part taxon-name-part-type="genus" reg="Ardissonea">Ardissonea</tp:taxon-name-part></tp:taxon-name></italic> was observed in samples from Chuuk and Jaluit, with stria density 9–12 µm, length 116–211 µm, but we do not have complete information from either population. These samples are similar in shape and stria density to a Red Sea species ‘<italic><tp:taxon-name><tp:taxon-name-part taxon-name-part-type="genus" reg="Ardissonea">Ardissonea</tp:taxon-name-part></tp:taxon-name> AdnU041</italic>’ observed by Sabir et al. (unpublished: <ext-link xmlns:xlink="http://www.w3.org/1999/xlink" xlink:href="http://www.protistcentral.org/Taxa/get/taxa_id/586376" ext-link-type="uri" xlink:type="simple">http://www.protistcentral.org/Taxa/get/taxa_id/586376</ext-link> and Ashworth, personal communication). This unnamed species is 83–125 µm long and has no external poration on the girdle bands (as in <italic><tp:taxon-name><tp:taxon-name-part taxon-name-part-type="genus" reg="Ardissonea">A.</tp:taxon-name-part><tp:taxon-name-part taxon-name-part-type="species" reg="formosa">formosa</tp:taxon-name-part></tp:taxon-name></italic>). The sequence data have been published as UTKSA0041, shown in our Fig. <xref ref-type="fig" rid="F33">33</xref>, sister to <italic><tp:taxon-name><tp:taxon-name-part taxon-name-part-type="genus" reg="Ardissonea">A.</tp:taxon-name-part><tp:taxon-name-part taxon-name-part-type="species" reg="formosa">formosa</tp:taxon-name-part></tp:taxon-name></italic>.</p><table-wrap id="T2" position="float" orientation="portrait"><label>Table 2.</label><caption><p>Comparison of species of <italic><tp:taxon-name><tp:taxon-name-part taxon-name-part-type="genus" reg="Ardissonea">Ardissonea</tp:taxon-name-part></tp:taxon-name></italic> sensu stricto.</p></caption><table id="TID0EX4AK" rules="all"><tbody><tr><th rowspan="1" colspan="1"/><th rowspan="1" colspan="1">Length µm</th><th rowspan="1" colspan="1">Width µm</th><th rowspan="1" colspan="1">Shape</th><th rowspan="1" colspan="1">Stria density in 10 µm</th><th rowspan="1" colspan="1">Valvocopula exterior pores</th><th rowspan="1" colspan="1">Copula exterior pores</th><th rowspan="1" colspan="1">Pleura</th></tr><tr><td rowspan="1" colspan="1">
                        <italic>
                          <tp:taxon-name><tp:taxon-name-part taxon-name-part-type="genus" reg="Ardissonea">A.</tp:taxon-name-part><tp:taxon-name-part taxon-name-part-type="species" reg="robusta">robusta</tp:taxon-name-part></tp:taxon-name>
                        </italic>
                      </td><td rowspan="1" colspan="1">200–520</td><td rowspan="1" colspan="1">30–40</td><td rowspan="1" colspan="1">Broadly linear-lanceolate</td><td rowspan="1" colspan="1">7</td><td rowspan="1" colspan="1">Unknown</td><td rowspan="1" colspan="1">Unknown</td><td rowspan="1" colspan="1">Unknown</td></tr><tr><td rowspan="1" colspan="1">
                        <italic>
                          <tp:taxon-name><tp:taxon-name-part taxon-name-part-type="genus" reg="Ardissonea">A.</tp:taxon-name-part><tp:taxon-name-part taxon-name-part-type="species" reg="formosa">formosa</tp:taxon-name-part></tp:taxon-name>
                        </italic>
                      </td><td rowspan="1" colspan="1">200–700</td><td rowspan="1" colspan="1">15–25</td><td rowspan="1" colspan="1">Linear</td><td rowspan="1" colspan="1">9–10</td><td rowspan="1" colspan="1">Absent</td><td rowspan="1" colspan="1">± irregular abvalvar row</td><td rowspan="1" colspan="1">Narrow, continuous, porate</td></tr><tr><td rowspan="1" colspan="1">
                        <italic>
                          <tp:taxon-name><tp:taxon-name-part taxon-name-part-type="genus" reg="Ardissonea">A.</tp:taxon-name-part><tp:taxon-name-part taxon-name-part-type="species" reg="pulcherrima">pulcherrima</tp:taxon-name-part></tp:taxon-name>
                        </italic>
                      </td><td rowspan="1" colspan="1">240–750</td><td rowspan="1" colspan="1">18–28</td><td rowspan="1" colspan="1">Linear, the cuneate poles somewhat inflated</td><td rowspan="1" colspan="1">9</td><td rowspan="1" colspan="1">Unknown</td><td rowspan="1" colspan="1">Unknown</td><td rowspan="1" colspan="1">Unknown</td></tr><tr><td rowspan="1" colspan="1"><italic><tp:taxon-name><tp:taxon-name-part taxon-name-part-type="genus" reg="Ardissonea">A.</tp:taxon-name-part><tp:taxon-name-part taxon-name-part-type="species" reg="densistriata">densistriata</tp:taxon-name-part></tp:taxon-name></italic> sp. nov.</td><td rowspan="1" colspan="1">46–103</td><td rowspan="1" colspan="1">7–10</td><td rowspan="1" colspan="1">Lanceolate</td><td rowspan="1" colspan="1">16–17</td><td rowspan="1" colspan="1">Absent</td><td rowspan="1" colspan="1">Single abvalvar row</td><td rowspan="1" colspan="1">Continuous, porate</td></tr></tbody></table></table-wrap></tp:treatment-sec><tp:treatment-sec><!--Section generated to contain objects referenced in tp:taxon-treatment.--><fig id="F33" position="float" orientation="portrait"><object-id xmlns:xlink="http://www.w3.org/1999/xlink" content-type="doi" xlink:type="simple">10.3897/phytokeys.208.89913.figure33</object-id><object-id xmlns:xlink="http://www.w3.org/1999/xlink" content-type="arpha" xlink:type="simple">7AD736E1-FDC2-519F-99C8-11C238FFCE4A</object-id><label>Figure 33.</label><caption><p>Phylogenetic trees resulting from three analytical methods of the 3-gene DNA sequence dataset assembled for this manuscript. Only the <tp:taxon-name><tp:taxon-name-part taxon-name-part-type="family">Ardissoneaceae</tp:taxon-name-part></tp:taxon-name> and their sister group in the molecular phylogeny, <italic><tp:taxon-name><tp:taxon-name-part taxon-name-part-type="genus" reg="Lampriscus">Lampriscus</tp:taxon-name-part></tp:taxon-name></italic>, is shown here—the complete trees can be found in Suppl. materials <xref ref-type="supplementary-material" rid="S5">5</xref>–<xref ref-type="supplementary-material" rid="S7">7</xref>: Figs S3–S5 <bold>A</bold> Maximum Likelihood phylogeny resolved by RAxML, where values at nodes are bootstrap support values <bold>B</bold> Maximum Likelihood phylogeny resolved by IQTREE, where values at nodes are bootstrap support values <bold>C</bold> Bayesian Inference phylogeny resolved by ExaBayes, where values at nodes are posterior probability values. Strain taxonomy (name followed by DNA voucher ID or strain ID) follows currently accepted classification, with proposed genera based on morphology shown to the right of strain ID.</p></caption><graphic xmlns:xlink="http://www.w3.org/1999/xlink" xlink:href="phytokeys-208-103_article-89913__-g033.jpg" position="float" orientation="portrait" xlink:type="simple" id="oo_746749.jpg"><uri content-type="original_file" xlink:type="simple">https://binary.pensoft.net/fig/746749</uri></graphic></fig><supplementary-material xmlns:xlink="http://www.w3.org/1999/xlink" id="S5" position="float" orientation="portrait" xlink:type="simple"><object-id content-type="doi" xlink:type="simple">10.3897/phytokeys.208.89913.suppl5</object-id><object-id content-type="zenodo_dep_id" xlink:type="simple">7106468</object-id><object-id content-type="arpha" xlink:type="simple">5A987E78-3759-516E-970D-4A67A4C66B58</object-id><label>Supplementary material 5</label><caption><p>Figure S3. Molecular phylogenetic tree illustrating the results of the RAxML Maximum Likelihood analysis of the 3-gene dataset</p></caption><statement content-type="dataType"><label>Data type</label><p>Phylogenetic tree (pdf. file)</p></statement><statement content-type="notes"><label>Explanation note</label><p><bold>Figure S3.</bold> Molecular phylogenetic tree illustrating the results of the RAxML Maximum Likelihood analysis of the 3-gene dataset (nuclear-encoded small subunit rDNA, chloroplast-encoded <italic>rbcL</italic> and <italic>psb</italic>C markers). The taxon <italic><tp:taxon-name><tp:taxon-name-part taxon-name-part-type="genus" reg="Bolidomonas">Bolidomonas</tp:taxon-name-part><tp:taxon-name-part taxon-name-part-type="species" reg="pacifica">pacifica</tp:taxon-name-part></tp:taxon-name></italic> was used as an outgroup and all taxa labels are followed by Extraction Voucher ID or Strain ID. Bootstrap support values are present at each corresponding node. This is the complete tree which corresponds to Fig. <xref ref-type="fig" rid="F33">33A</xref>.</p></statement><media xlink:href="phytokeys-208-103_article-89913__-s005.pdf" mimetype="application" mime-subtype="pdf" position="float" orientation="portrait" xlink:type="simple" id="oo_746754.pdf"><uri content-type="original_file" xlink:type="simple">https://binary.pensoft.net/file/746754</uri></media><permissions><license xlink:type="simple"><license-p>This dataset is made available under the Open Database License (http://opendatacommons.org/licenses/odbl/1.0/). The Open Database License (ODbL) is a license agreement intended to allow users to freely share, modify, and use this Dataset while maintaining this same freedom for others, provided that the original source and author(s) are credited.</license-p></license></permissions><attrib specific-use="authors">Matt P. Ashworth, Daryl W. Lam</attrib></supplementary-material><supplementary-material xmlns:xlink="http://www.w3.org/1999/xlink" id="S7" position="float" orientation="portrait" xlink:type="simple"><object-id content-type="doi" xlink:type="simple">10.3897/phytokeys.208.89913.suppl7</object-id><object-id content-type="zenodo_dep_id" xlink:type="simple">7106474</object-id><object-id content-type="arpha" xlink:type="simple">B3C0F1BE-2A9F-5097-A785-66A37456D209</object-id><label>Supplementary material 7</label><caption><p>Figure S5. Molecular phylogenetic tree illustrating the results of the ExaBayes Bayesian Inference analysis of the 3-gene dataset</p></caption><statement content-type="dataType"><label>Data type</label><p>Phylogenetic tree (pdf. file)</p></statement><statement content-type="notes"><label>Explanation note</label><p><bold>Figure S5.</bold> Molecular phylogenetic tree illustrating the results of the ExaBayes Bayesian Inference analysis of the 3-gene dataset (nuclear-encoded small subunit rDNA, chloroplast-encoded <italic>rbcL</italic> and <italic>psb</italic>C markers). The taxon <italic><tp:taxon-name><tp:taxon-name-part taxon-name-part-type="genus" reg="Bolidomonas">Bolidomonas</tp:taxon-name-part><tp:taxon-name-part taxon-name-part-type="species" reg="pacifica">pacifica</tp:taxon-name-part></tp:taxon-name></italic> was used as an outgroup and all taxa labels are followed by Extraction Voucher ID or Strain ID. Posterior probability values are present at each corresponding node. This is the complete tree which corresponds to Fig. <xref ref-type="fig" rid="F33">33C</xref>.</p></statement><media xlink:href="phytokeys-208-103_article-89913__-s007.pdf" mimetype="application" mime-subtype="pdf" position="float" orientation="portrait" xlink:type="simple" id="oo_746756.pdf"><uri content-type="original_file" xlink:type="simple">https://binary.pensoft.net/file/746756</uri></media><permissions><license xlink:type="simple"><license-p>This dataset is made available under the Open Database License (http://opendatacommons.org/licenses/odbl/1.0/). The Open Database License (ODbL) is a license agreement intended to allow users to freely share, modify, and use this Dataset while maintaining this same freedom for others, provided that the original source and author(s) are credited.</license-p></license></permissions><attrib specific-use="authors">Matt P. Ashworth, Daryl W. Lam</attrib></supplementary-material></tp:treatment-sec></tp:taxon-treatment>
