# Supplementary material for: ﻿Revision of Ardissoneaceae (Bacillariophyta, Mediophyceae) from Micronesian populations, with descriptions of two new genera, Ardissoneopsis and Grunowago, and new species in Ardissonea, Synedrosphenia and Climacosphenia
Source: PhytoKeys. 2022 Sep 21;208:103–84. doi: 10.3897/phytokeys.208.89913 (PMC9848972; doi:10.3897/phytokeys.208.89913)
Supplement: XML Treatment for Ardissonea crystallina [file phytokeys.208.89913-treatment3.xml]

<!DOCTYPE tp:taxon-treatment
  PUBLIC "-//TaxonX//DTD Taxonomic Treatment Publishing DTD v0 20100105//EN" "tax-treatment-NSO.dtd">
<tp:taxon-treatment xmlns:tp="http://www.plazi.org/taxpub"><tp:treatment-meta><kwd-group><label>Taxon classification</label><kwd>
                  <named-content content-type="kingdom">Plantae</named-content>
                </kwd><kwd>
                  <named-content content-type="order">Ardissoneales</named-content>
                </kwd><kwd>
                  <named-content content-type="family">Ardissoneaceae</named-content>
                </kwd></kwd-group><mixed-citation publication-type="journal"><person-group><name><surname>Lobban</surname><given-names>Christopher S.</given-names></name><name><surname>Ashworth</surname><given-names>Matt P.</given-names></name><name><surname>Camacho</surname><given-names>Terance</given-names></name><name><surname>Lam</surname><given-names>Daryl W.</given-names></name><name><surname>Theriot</surname><given-names>Edward C.</given-names></name></person-group><article-title>﻿Revision of <tp:taxon-name><tp:taxon-name-part taxon-name-part-type="family">Ardissoneaceae</tp:taxon-name-part></tp:taxon-name> (<tp:taxon-name><tp:taxon-name-part taxon-name-part-type="genus" reg="Bacillariophyta">Bacillariophyta</tp:taxon-name-part></tp:taxon-name>, <tp:taxon-name><tp:taxon-name-part taxon-name-part-type="class">Mediophyceae</tp:taxon-name-part></tp:taxon-name>) from Micronesian populations, with descriptions of two new genera, <italic><tp:taxon-name><tp:taxon-name-part taxon-name-part-type="genus" reg="Ardissoneopsis">Ardissoneopsis</tp:taxon-name-part></tp:taxon-name></italic> and <italic><tp:taxon-name><tp:taxon-name-part taxon-name-part-type="genus" reg="Grunowago">Grunowago</tp:taxon-name-part></tp:taxon-name></italic>, and new species in <italic><tp:taxon-name><tp:taxon-name-part taxon-name-part-type="genus" reg="Ardissonea">Ardissonea</tp:taxon-name-part></tp:taxon-name></italic>, <italic><tp:taxon-name><tp:taxon-name-part taxon-name-part-type="genus" reg="Synedrosphenia">Synedrosphenia</tp:taxon-name-part></tp:taxon-name></italic> and <italic><tp:taxon-name><tp:taxon-name-part taxon-name-part-type="genus" reg="Climacosphenia">Climacosphenia</tp:taxon-name-part></tp:taxon-name></italic></article-title><source>PhytoKeys</source><day>21</day><month>09</month><year>2022</year><volume>208</volume><fpage>103</fpage><lpage>184</lpage><pub-id pub-id-type="doi">10.3897/phytokeys.208.89913</pub-id></mixed-citation></tp:treatment-meta><tp:nomenclature><label>﻿</label><tp:taxon-name>
                <object-id xmlns:xlink="http://www.w3.org/1999/xlink" content-type="arpha" xlink:type="simple">C5D5D4CD-3C67-581E-9EE1-CA5FDA9603D2</object-id>
                <tp:taxon-name-part taxon-name-part-type="genus" reg="Ardissonea">Ardissonea</tp:taxon-name-part>
                <tp:taxon-name-part taxon-name-part-type="species" reg="crystallina">crystallina</tp:taxon-name-part>
              </tp:taxon-name><tp:taxon-authority>(C. Agardh) Grunow, 1880</tp:taxon-authority><xref ref-type="fig" rid="F3">Fig. 3</xref></tp:nomenclature><tp:treatment-sec sec-type="References" id="SECID0E6KAI"><title>References.</title><p><xref ref-type="bibr" rid="B59">Peragallo and Peragallo 1897–1908</xref>, p. 310, pl. 79, fig. 1; <xref ref-type="bibr" rid="B25">Hustedt 1931–1959</xref>, p. 232, fig. 719; <xref ref-type="bibr" rid="B51">Navarro 1982</xref>, p. 260, figs 59, 60; <xref ref-type="bibr" rid="B61">Poulin et al. 1986</xref>, figs 28–30; <xref ref-type="bibr" rid="B62">Poulin et al. 1987</xref>, p. 2689, figs 1–11; <xref ref-type="bibr" rid="B60">Pickett-Heaps et al. 1991</xref>, figs 9–19; <xref ref-type="bibr" rid="B41">Lobban et al. 2012</xref>, p. 259, pl. 15, figs 1–3; <xref ref-type="bibr" rid="B11">Davidovich et al. 2017</xref>, figs 1, 2.</p></tp:treatment-sec><tp:treatment-sec sec-type="description" id="SECID0EFMAI"><title>Description from literature.</title><p>Valves 200–700 µm long, 8–20 µm wide, linear but slightly wider at the middle and poles; 11 striae in 10 µm but much closer in “transitional forms such as var. <tp:taxon-name><tp:taxon-name-part taxon-name-part-type="genus" reg="Ardissonea"/><tp:taxon-name-part taxon-name-part-type="species" reg="formosa"/><tp:taxon-name-part taxon-name-part-type="variety" reg="dalmatica">dalmatica</tp:taxon-name-part></tp:taxon-name>” (<xref ref-type="bibr" rid="B25">Hustedt 1931–1959</xref>). Internally with prominent costae developed on every virga except at poles, and with two longitudinal costae corresponding to location of annular ring; spines completely absent. Edge of valve recurved into a pseudoseptum; an interpretive diagram in <xref ref-type="bibr" rid="B60">Pickett-Heaps et al. (1991)</xref> shows the relationship between the valve, valvocopula, copula and a small, plain pleura at the pole. Valvocopula and copula have interior comb-like fringe, exterior part with four or more rows of pores arranged decussately; an apical groove between the pseudoseptum and a fold in the valvocopula provides an exit for attachment mucilage (<xref ref-type="bibr" rid="B62">Poulin et al. 1987</xref>; <xref ref-type="bibr" rid="B60">Pickett Heaps et al. 1991</xref>) but <xref ref-type="bibr" rid="B60">Pickett-Heaps et al. (1991)</xref> argued that this groove was a very different structure from the apical pore in <italic><tp:taxon-name><tp:taxon-name-part taxon-name-part-type="genus" reg="Ardissonea">A.</tp:taxon-name-part><tp:taxon-name-part taxon-name-part-type="species" reg="formosa">formosa</tp:taxon-name-part></tp:taxon-name></italic> as shown by <xref ref-type="bibr" rid="B67">Round et al. (1990)</xref>. <xref ref-type="bibr" rid="B71">Shorenko et al. (2016)</xref> obtained auxospores of this species and determined a maximum length of 678 µm.</p></tp:treatment-sec><tp:treatment-sec sec-type="material" id="SECID0EXPAI"><title>Materials examined.</title><p>Guam: GU44Y-13!, GU44AV-8!, GU44BJ-4!, GU56A-2!. Federated States of Micronesia: Chuuk: TK4, TK28. Marshall Islands: M1!</p></tp:treatment-sec><tp:treatment-sec sec-type="Observations" id="SECID0E3PAI"><title>Observations.</title><p>Specimens from Guam and Chuuk 220–350 µm long, 11–16 µm wide, isopolar in both valve and girdle views, striae 16–19 in 10 µm, slightly offset on internal and external sides of annulus (Fig. <xref ref-type="fig" rid="F3">3A, B</xref>). Annulus well separated from valve-margin junction and clearly visible in LM and SEM, including around the poles (Fig. <xref ref-type="fig" rid="F3">3A, B</xref>). Pseudoseptum at poles (Fig. <xref ref-type="fig" rid="F3">3B</xref>) and rim along entire valve (Fig. <xref ref-type="fig" rid="F3">3C</xref>), facing pars interior of the valvocopula. Apical spines not observed (Fig. <xref ref-type="fig" rid="F3">3A, D, H</xref>). Costae well developed (Fig. <xref ref-type="fig" rid="F3">3B, C</xref>). Three girdle bands present (Fig. <xref ref-type="fig" rid="F3">3D</xref>): valvocopula fimbriate (Fig. <xref ref-type="fig" rid="F3">3D, F–H</xref>), forming a slot on one side of the pole and a sharper notch on the other (Fig. <xref ref-type="fig" rid="F3">3D</xref> arrows, Fig. <xref ref-type="fig" rid="F3">3H</xref>); pores on pars interior passing across back of flange, elongated into slits at pole, clearly closed at inner margin (Fig. <xref ref-type="fig" rid="F3">3G</xref> arrow) and pars interior expanded and recurved at pole (Fig. <xref ref-type="fig" rid="F3">3F</xref>). Pores on pars exterior discontinuous around pole in front of the groove (Fig. <xref ref-type="fig" rid="F3">3F–H</xref>). Copula (Fig. <xref ref-type="fig" rid="F3">3D, I, J</xref>) broader and flat, even at pole, with up to 10 rows of circular pores in a decussate pattern; pars interior fimbriate with free fimbriae highly developed at pole, where they overlap the valvocopula, elsewhere shorter fimbriae arising from fused base (arrows, Fig. <xref ref-type="fig" rid="F3">3I, J</xref>). Small difference in shape, number of rows of pores and length of fimbriae between Fig. <xref ref-type="fig" rid="F3">3I and J</xref> may be due to origin of material (Fig. <xref ref-type="fig" rid="F3">3D</xref> and <xref ref-type="fig" rid="F3">3I</xref> are from Chuuk wild samples, Fig. <xref ref-type="fig" rid="F3">3J</xref> from Guam culture) but copulae from wild material from Guam (not shown) also had &gt;6 rows of pores. Pleura (Fig. <xref ref-type="fig" rid="F3">3D</xref>) fimbriate, an apical cap extending along the valve as a very narrow ribbon.</p><fig id="F3" position="float" orientation="portrait"><object-id xmlns:xlink="http://www.w3.org/1999/xlink" content-type="doi" xlink:type="simple">10.3897/phytokeys.208.89913.figure3</object-id><object-id xmlns:xlink="http://www.w3.org/1999/xlink" content-type="arpha" xlink:type="simple">CF94253E-1AA2-5996-B4A7-AFE1579BD740</object-id><label>Figure 3.</label><caption><p><italic><tp:taxon-name><tp:taxon-name-part taxon-name-part-type="genus" reg="Ardissonea">Ardissonea</tp:taxon-name-part><tp:taxon-name-part taxon-name-part-type="species" reg="crystallina">crystallina</tp:taxon-name-part></tp:taxon-name></italic><bold>A, B</bold> external and internal views of valve poles from, respectively Majuro (M1) and Guam (GU44J-4), showing pseudoseptum (<bold>B</bold> arrow) <bold>C</bold> internal SEM view (60° tilt) of broken valve showing internal costae including longitudinal costa subtending the annulus (arrowhead) and continuous rim on valve (arrow) (Chuuk: TK4) <bold>D, E</bold> pole of frustule in girdle view and tilted to 45° to confirm identity; showing the asymmetrical gaps between the pseudoseptum and valvocopula (arrows) (GU75A-4) <bold>F, G</bold> polar portions of valvocopulae from advalvar side and abvalvar sides, respectively, arrow on <bold>F</bold> showing where pores along edge of pars interior move to the back of the gap, arrowhead on <bold>G</bold> showing that slits do not form an open comb (Chuuk: TK4) <bold>H</bold> polar view of pole with valvocopula showing the asymmetrical gaps (TK4) <bold>I, J</bold> poles of copulae from wild material (TK4) and culture (GU44AV-8), respectively, arrows indicating fused bases of fimbriae away from the pole. Scale bars: 10 µm (<bold>D, E, I</bold>); 5 µm (<bold>A–C, F–H, J</bold>).</p></caption><graphic xmlns:xlink="http://www.w3.org/1999/xlink" xlink:href="phytokeys-208-103_article-89913__-g003.jpg" position="float" orientation="portrait" xlink:type="simple" id="oo_746719.jpg"><uri content-type="original_file" xlink:type="simple">https://binary.pensoft.net/fig/746719</uri></graphic></fig></tp:treatment-sec><tp:treatment-sec sec-type="Taxonomic comments" id="SECID0ELZAI"><title>Taxonomic comments.</title><p><italic><tp:taxon-name><tp:taxon-name-part taxon-name-part-type="genus" reg="Ardissonea">Ardissonea</tp:taxon-name-part><tp:taxon-name-part taxon-name-part-type="species" reg="crystallina">crystallina</tp:taxon-name-part></tp:taxon-name></italic> cannot remain in <italic><tp:taxon-name><tp:taxon-name-part taxon-name-part-type="genus" reg="Ardissonea">Ardissonea</tp:taxon-name-part></tp:taxon-name></italic> sensu stricto and will be transferred in the Taxonomic Revisions section at the end of the paper. <xref ref-type="bibr" rid="B2">Álvarez-Blanco and Blanco (2014)</xref> show Mediterranean specimens of <italic><tp:taxon-name><tp:taxon-name-part taxon-name-part-type="genus" reg="Ardissonea">Ardissonea</tp:taxon-name-part><tp:taxon-name-part taxon-name-part-type="species" reg="dalmatica">dalmatica</tp:taxon-name-part></tp:taxon-name></italic> (Kützing) De Toni, restored to species status without comment, but the length ranges only up to 151 µm. There was a row of papillae/spines around the pole, not present in our material and the length range in the literature is 100–151 µm, but the stria density matches our specimens more closely. We leave our identification at <italic><tp:taxon-name><tp:taxon-name-part taxon-name-part-type="genus" reg="Ardissonea">A.</tp:taxon-name-part><tp:taxon-name-part taxon-name-part-type="species" reg="crystallina">crystallina</tp:taxon-name-part></tp:taxon-name></italic> pending broader study. Although <xref ref-type="bibr" rid="B25">Hustedt (1931–1959)</xref> noted <italic><tp:taxon-name><tp:taxon-name-part taxon-name-part-type="genus" reg="Ardissonea">A.</tp:taxon-name-part><tp:taxon-name-part taxon-name-part-type="species" reg="crystallina">crystallina</tp:taxon-name-part></tp:taxon-name></italic> as distributed on coasts of warmer waters, <xref ref-type="bibr" rid="B62">Poulin et al. (1987)</xref> reported it as the only <italic><tp:taxon-name><tp:taxon-name-part taxon-name-part-type="genus" reg="Ardissonea">Ardissonea</tp:taxon-name-part></tp:taxon-name></italic> on the coast of Québec, an area that is far from tropical. Likewise, <xref ref-type="bibr" rid="B71">Shorenko et al. (2016)</xref> and <xref ref-type="bibr" rid="B11">Davidovich et al. (2017)</xref> collected it from the Black Sea. We do not agree with <xref ref-type="bibr" rid="B60">Pickett-Heaps et al. (1991)</xref> that there is a fundamental difference in the architecture at the pole of the valvocopulae of <italic><tp:taxon-name><tp:taxon-name-part taxon-name-part-type="genus" reg="Ardissonea">A.</tp:taxon-name-part><tp:taxon-name-part taxon-name-part-type="species" reg="formosa">formosa</tp:taxon-name-part></tp:taxon-name></italic> and <italic><tp:taxon-name><tp:taxon-name-part taxon-name-part-type="genus" reg="Ardissonea">A.</tp:taxon-name-part><tp:taxon-name-part taxon-name-part-type="species" reg="crystallina">crystallina</tp:taxon-name-part></tp:taxon-name></italic> as both involve irregularities in the surface of the flange of the valvocopula where it lies below the pseudoseptum.</p><table-wrap id="T3" position="float" orientation="portrait"><label>Table 3.</label><caption><p>Comparison of species of <italic><tp:taxon-name><tp:taxon-name-part taxon-name-part-type="genus" reg="Synedrosphenia">Synedrosphenia</tp:taxon-name-part></tp:taxon-name></italic>†.</p></caption><table id="TID0E2HBK" rules="all"><tbody><tr><td rowspan="1" colspan="1"/><td rowspan="1" colspan="1">
                        <bold>Length µm</bold>
                      </td><td rowspan="1" colspan="1">
                        <bold>Greatest width µm</bold>
                      </td><td rowspan="1" colspan="1">
                        <bold>Shape</bold>
                      </td><td rowspan="1" colspan="1">
                        <bold>Stria density in 10 µm</bold>
                      </td><td rowspan="1" colspan="1">
                        <bold>Valvocopula exterior pores</bold>
                      </td><td rowspan="1" colspan="1">
                        <bold>Copula exterior pores</bold>
                      </td><td rowspan="1" colspan="1">
                        <bold>Pleura</bold>
                      </td></tr><tr><td rowspan="1" colspan="1">
                        <italic>
                          <tp:taxon-name><tp:taxon-name-part taxon-name-part-type="genus" reg="Synedra">S.</tp:taxon-name-part><tp:taxon-name-part taxon-name-part-type="species" reg="baculus">baculus</tp:taxon-name-part></tp:taxon-name>
                        </italic>
                      </td><td rowspan="1" colspan="1">200–1000</td><td rowspan="1" colspan="1">13–27</td><td rowspan="1" colspan="1">Linear</td><td rowspan="1" colspan="1">10.5</td><td rowspan="1" colspan="1">Unknown</td><td rowspan="1" colspan="1">Unknown</td><td rowspan="1" colspan="1">Unknown</td></tr><tr><td rowspan="1" colspan="1"><italic><tp:taxon-name><tp:taxon-name-part taxon-name-part-type="genus" reg="Synedrosphenia">S.</tp:taxon-name-part><tp:taxon-name-part taxon-name-part-type="species" reg="bikarensis">bikarensis</tp:taxon-name-part></tp:taxon-name></italic> sp. nov.</td><td rowspan="1" colspan="1">214–277</td><td rowspan="1" colspan="1">12–14</td><td rowspan="1" colspan="1">Spathulate</td><td rowspan="1" colspan="1">21</td><td rowspan="1" colspan="1">3 rows reducing to 1; very coarse fimbriae</td><td rowspan="1" colspan="1">Irregular lines of slits (rimae)</td><td rowspan="1" colspan="1">Separate porate polar caps, apical larger</td></tr><tr><td rowspan="2" colspan="1">
                        <italic>
                          <tp:taxon-name><tp:taxon-name-part taxon-name-part-type="genus" reg="Synedrosphenia">S.</tp:taxon-name-part><tp:taxon-name-part taxon-name-part-type="species" reg="crystallina">crystallina</tp:taxon-name-part></tp:taxon-name>
                        </italic>
                      </td><td rowspan="1" colspan="1">200–700</td><td rowspan="1" colspan="1">8–20</td><td rowspan="2" colspan="1">Linear</td><td rowspan="1" colspan="1">11</td><td rowspan="1" colspan="1">2–3 rows</td><td rowspan="1" colspan="1">Ca. 5 rows</td><td rowspan="2" colspan="1">Probably continuous</td></tr><tr><td rowspan="1" colspan="1">[220–350]</td><td rowspan="1" colspan="1">[11–16]</td><td rowspan="1" colspan="1">[16–19]</td><td rowspan="1" colspan="1">[3–4 rows]</td><td rowspan="1" colspan="1">[10 rows]</td></tr><tr><td rowspan="1" colspan="1">
                        <italic>
                          <tp:taxon-name><tp:taxon-name-part taxon-name-part-type="genus" reg="Synedrosphenia">S.</tp:taxon-name-part><tp:taxon-name-part taxon-name-part-type="species" reg="giennensis">giennensis</tp:taxon-name-part></tp:taxon-name>
                        </italic>
                      </td><td rowspan="1" colspan="1">195</td><td rowspan="1" colspan="1">35</td><td rowspan="1" colspan="1">Clavate, widest ¼ from apical pole</td><td rowspan="1" colspan="1">12</td><td rowspan="1" colspan="1">Unknown</td><td rowspan="1" colspan="1">Unknown</td><td rowspan="1" colspan="1">Unknown</td></tr><tr><td rowspan="2" colspan="1">
                        <italic>
                          <tp:taxon-name><tp:taxon-name-part taxon-name-part-type="genus" reg="Synedrosphenia">S.</tp:taxon-name-part><tp:taxon-name-part taxon-name-part-type="species" reg="gomphonema">gomphonema</tp:taxon-name-part></tp:taxon-name>
                        </italic>
                      </td><td rowspan="2" colspan="1">250–475</td><td rowspan="2" colspan="1">27–36</td><td rowspan="2" colspan="1">Clavate, subrostrate apical pole</td><td rowspan="1" colspan="1">12 basal / 14 apical</td><td rowspan="2" colspan="1">4 rows decreasing to 2 near basal pole</td><td rowspan="2" colspan="1">Decussate striae, forming fimbriae on abvalvar margin</td><td rowspan="2" colspan="1">Apical cap</td></tr><tr><td rowspan="1" colspan="1">[13–14/14–16] †</td></tr><tr><td rowspan="1" colspan="1"><italic><tp:taxon-name><tp:taxon-name-part taxon-name-part-type="genus" reg="Synedrosphenia">S.</tp:taxon-name-part><tp:taxon-name-part taxon-name-part-type="species" reg="fulgens">fulgens</tp:taxon-name-part></tp:taxon-name></italic>‡</td><td rowspan="1" colspan="1">330–346</td><td rowspan="1" colspan="1">9.5–11.5</td><td rowspan="1" colspan="1">Linear, center slightly inflated</td><td rowspan="1" colspan="1">15–16</td><td rowspan="1" colspan="1">Numerous rows</td><td rowspan="1" colspan="1">Unknown</td><td rowspan="1" colspan="1">Unknown</td></tr><tr><td rowspan="1" colspan="1"><italic><tp:taxon-name><tp:taxon-name-part taxon-name-part-type="genus" reg="Synedrosphenia">S.</tp:taxon-name-part><tp:taxon-name-part taxon-name-part-type="species" reg="licmophoropsis">licmophoropsis</tp:taxon-name-part></tp:taxon-name></italic> sp. nov.</td><td rowspan="1" colspan="1">600–735</td><td rowspan="1" colspan="1">27</td><td rowspan="1" colspan="1">Cuneate</td><td rowspan="1" colspan="1">19</td><td rowspan="1" colspan="1">5 rows reducing to 2</td><td rowspan="1" colspan="1">10 rows decreasing to 5</td><td rowspan="1" colspan="1">Narrow, continuous</td></tr><tr><td rowspan="1" colspan="1"><italic><tp:taxon-name><tp:taxon-name-part taxon-name-part-type="genus" reg="Synedrosphenia">S.</tp:taxon-name-part><tp:taxon-name-part taxon-name-part-type="species" reg="parva">parva</tp:taxon-name-part></tp:taxon-name></italic> sp. nov.</td><td rowspan="1" colspan="1">196–250</td><td rowspan="1" colspan="1">18</td><td rowspan="1" colspan="1">Clavate</td><td rowspan="1" colspan="1">16 basal, 18–20 apical</td><td rowspan="1" colspan="1">3 rows decreasing to 1</td><td rowspan="1" colspan="1">7 rows decreasing to 3</td><td rowspan="1" colspan="1">Polar caps porate; apical cap large, fimbriate</td></tr><tr><td rowspan="1" colspan="1"><italic><tp:taxon-name><tp:taxon-name-part taxon-name-part-type="genus" reg="Synedrosphenia">S.</tp:taxon-name-part><tp:taxon-name-part taxon-name-part-type="species" reg="recta">recta</tp:taxon-name-part></tp:taxon-name></italic> sp. nov.</td><td rowspan="1" colspan="1">406–430</td><td rowspan="1" colspan="1">13–16</td><td rowspan="1" colspan="1">Linear</td><td rowspan="1" colspan="1">16–18</td><td rowspan="1" colspan="1">None</td><td rowspan="1" colspan="1">Slits</td><td rowspan="1" colspan="1">Small polar caps joined by narrow perforated band, not fimbriate?</td></tr></tbody></table><table-wrap-foot><fn><p>† Data for known species are from literature cited in text, data for Micronesian specimens given in brackets where different. ‡ data for type material from <xref ref-type="bibr" rid="B31">Kanjer et al. (2021)</xref>.</p></fn></table-wrap-foot></table-wrap></tp:treatment-sec><ref-list><ref id="B59"><mixed-citation xmlns:xlink="http://www.w3.org/1999/xlink" xlink:type="simple"><person-group><name name-style="western"><surname>Peragallo</surname><given-names>H</given-names></name><name name-style="western"><surname>Peragallo</surname><given-names>M</given-names></name></person-group> (<year>1897–1908</year>) <source>Diatomées Marines de France et des Districts Maritimes Voisins. M.J.</source><publisher-name>Tempère</publisher-name>, <publisher-loc>Grez-sur-Loing, France</publisher-loc>, <size units="page">491 pp</size>. [+ 137 pl.] <ext-link xlink:href="10.5962/bhl.title.68918" ext-link-type="doi" xlink:type="simple">https://doi.org/10.5962/bhl.title.68918</ext-link></mixed-citation></ref><ref id="B25"><mixed-citation xmlns:xlink="http://www.w3.org/1999/xlink" xlink:type="simple"><person-group><name name-style="western"><surname>Hustedt</surname><given-names>F</given-names></name></person-group> (<year>1931–1959</year>) Die Kieselalgen Deutschlands, Österreichs und der Schweiz. In: Rabenhorst’s Kryptogamenflora, Band 7, Teil 2. Johnson Reprint, New York.</mixed-citation></ref><ref id="B51"><mixed-citation xmlns:xlink="http://www.w3.org/1999/xlink" xlink:type="simple"><person-group><name name-style="western"><surname>Navarro</surname><given-names>JN</given-names></name></person-group> (<year>1982</year>) <article-title>A survey of the marine diatoms of Puerto Rico. IV. Suborder <tp:taxon-name><tp:taxon-name-part taxon-name-part-type="suborder">Araphidinae</tp:taxon-name-part></tp:taxon-name>: Families <tp:taxon-name><tp:taxon-name-part taxon-name-part-type="family">Diatomaceae</tp:taxon-name-part></tp:taxon-name> and <tp:taxon-name><tp:taxon-name-part taxon-name-part-type="family">Protoraphidaceae</tp:taxon-name-part></tp:taxon-name>.</article-title><source>Botanica Marina</source><volume>25</volume>: <fpage>247</fpage>–<lpage>263</lpage>. <ext-link xlink:href="10.1515/botm.1982.25.6.247" ext-link-type="doi" xlink:type="simple">https://doi.org/10.1515/botm.1982.25.6.247</ext-link></mixed-citation></ref><ref id="B61"><mixed-citation xmlns:xlink="http://www.w3.org/1999/xlink" xlink:type="simple"><person-group><name name-style="western"><surname>Poulin</surname><given-names>M</given-names></name><name name-style="western"><surname>Bérard-Therriault</surname><given-names>L</given-names></name><name name-style="western"><surname>Cardinal</surname><given-names>A</given-names></name></person-group> (<year>1986</year>) <article-title><italic><tp:taxon-name><tp:taxon-name-part taxon-name-part-type="genus">Fragilaria</tp:taxon-name-part></tp:taxon-name></italic> and <italic><tp:taxon-name><tp:taxon-name-part taxon-name-part-type="genus">Synedra</tp:taxon-name-part></tp:taxon-name></italic> (<tp:taxon-name><tp:taxon-name-part taxon-name-part-type="class">Bacillariophyceae</tp:taxon-name-part></tp:taxon-name>): A morphological and ultrastructural approach.</article-title><source>Diatom Research</source><volume>1</volume>(<issue>1</issue>): <fpage>99</fpage>–<lpage>112</lpage>. <ext-link xlink:href="10.1080/0269249X.1986.9704961" ext-link-type="doi" xlink:type="simple">https://doi.org/10.1080/0269249X.1986.9704961</ext-link></mixed-citation></ref><ref id="B62"><mixed-citation xmlns:xlink="http://www.w3.org/1999/xlink" xlink:type="simple"><person-group><name name-style="western"><surname>Poulin</surname><given-names>M</given-names></name><name name-style="western"><surname>Bérard-Therriault</surname><given-names>L</given-names></name><name name-style="western"><surname>Cardinal</surname><given-names>A</given-names></name></person-group> (<year>1987</year>) <article-title><italic><tp:taxon-name><tp:taxon-name-part taxon-name-part-type="genus">Ardissonia</tp:taxon-name-part><tp:taxon-name-part taxon-name-part-type="species">crystallina</tp:taxon-name-part></tp:taxon-name></italic> (<tp:taxon-name><tp:taxon-name-part taxon-name-part-type="class">Bacillariophyceae</tp:taxon-name-part></tp:taxon-name>): Une étude en microscopie électronique à balayage des elements structuraux des valves.</article-title><source>Canadian Journal of Botany</source><volume>65</volume>(<issue>12</issue>): <fpage>2686</fpage>–<lpage>2689</lpage>. <ext-link xlink:href="10.1139/b87-359" ext-link-type="doi" xlink:type="simple">https://doi.org/10.1139/b87-359</ext-link></mixed-citation></ref><ref id="B60"><mixed-citation xmlns:xlink="http://www.w3.org/1999/xlink" xlink:type="simple"><person-group><name name-style="western"><surname>Pickett-Heaps</surname><given-names>JD</given-names></name><name name-style="western"><surname>Hill</surname><given-names>DRA</given-names></name><name name-style="western"><surname>Blaze</surname><given-names>K</given-names></name></person-group> (<year>1991</year>) <article-title>Active gliding motility in an araphid marine diatom, <italic><tp:taxon-name><tp:taxon-name-part taxon-name-part-type="genus">Ardissonea</tp:taxon-name-part></tp:taxon-name></italic> (formerly <italic><tp:taxon-name><tp:taxon-name-part taxon-name-part-type="genus">Synedra</tp:taxon-name-part></tp:taxon-name></italic>) <italic><tp:taxon-name><tp:taxon-name-part taxon-name-part-type="genus"/><tp:taxon-name-part taxon-name-part-type="species">crystallina</tp:taxon-name-part></tp:taxon-name></italic>.</article-title><source>Journal of Phycology</source><volume>27</volume>(<issue>6</issue>): <fpage>718</fpage>–<lpage>725</lpage>. <ext-link xlink:href="10.1111/j.0022-3646.1991.00718.x" ext-link-type="doi" xlink:type="simple">https://doi.org/10.1111/j.0022-3646.1991.00718.x</ext-link></mixed-citation></ref><ref id="B41"><mixed-citation xmlns:xlink="http://www.w3.org/1999/xlink" xlink:type="simple"><person-group><name name-style="western"><surname>Lobban</surname><given-names>CS</given-names></name><name name-style="western"><surname>Schefter</surname><given-names>M</given-names></name><name name-style="western"><surname>Jordan</surname><given-names>RW</given-names></name><name name-style="western"><surname>Arai</surname><given-names>Y</given-names></name><name name-style="western"><surname>Sasaki</surname><given-names>A</given-names></name><name name-style="western"><surname>Theriot</surname><given-names>EC</given-names></name><name name-style="western"><surname>Ashworth</surname><given-names>M</given-names></name><name name-style="western"><surname>Ruck</surname><given-names>EC</given-names></name><name name-style="western"><surname>Pennesi</surname><given-names>C</given-names></name></person-group> (<year>2012</year>) <article-title>Coral-reef diatoms (<tp:taxon-name><tp:taxon-name-part taxon-name-part-type="genus">Bacillariophyta</tp:taxon-name-part></tp:taxon-name>) from Guam: New records and preliminary checklist, with emphasis on epiphytic species from farmer-fish territories.</article-title><source>Micronesica</source><volume>43</volume>: <fpage>237</fpage>–<lpage>479</lpage>. <ext-link xlink:href="https://micronesica.org/sites/default/files/6_lobban.schefter_micronesica_431.pdf" ext-link-type="uri" xlink:type="simple">https://micronesica.org/sites/default/files/6_lobban.schefter_micronesica_431.pdf</ext-link></mixed-citation></ref><ref id="B11"><mixed-citation xmlns:xlink="http://www.w3.org/1999/xlink" xlink:type="simple"><person-group><name name-style="western"><surname>Davidovich</surname><given-names>NA</given-names></name><name name-style="western"><surname>Davidovich</surname><given-names>OI</given-names></name><name name-style="western"><surname>Podunay</surname><given-names>YA</given-names></name><name name-style="western"><surname>Gastineau</surname><given-names>R</given-names></name><name name-style="western"><surname>Kaczmarska</surname><given-names>I</given-names></name><name name-style="western"><surname>Poulíčkovà</surname><given-names>A</given-names></name><name name-style="western"><surname>Witkowski</surname><given-names>A</given-names></name></person-group> (<year>2017</year>) <italic><tp:taxon-name><tp:taxon-name-part taxon-name-part-type="genus">Ardissonea</tp:taxon-name-part><tp:taxon-name-part taxon-name-part-type="species">crystallina</tp:taxon-name-part></tp:taxon-name></italic> has a type of sexual reproduction that is unusual for centric diatoms. Scientific Reports 7(1): e14670. <ext-link xlink:href="10.1038/s41598-017-15301-z" ext-link-type="doi" xlink:type="simple">https://doi.org/10.1038/s41598-017-15301-z</ext-link></mixed-citation></ref><ref id="B67"><mixed-citation xmlns:xlink="http://www.w3.org/1999/xlink" xlink:type="simple"><person-group><name name-style="western"><surname>Round</surname><given-names>FE</given-names></name><name name-style="western"><surname>Crawford</surname><given-names>RM</given-names></name><name name-style="western"><surname>Mann</surname><given-names>DG</given-names></name></person-group> (<year>1990</year>) <source>The Diatoms: Biology and morphology of the genera.</source><publisher-name>Cambridge University Press</publisher-name>, <publisher-loc>Cambridge</publisher-loc>, <size units="page">747 pp</size>.</mixed-citation></ref><ref id="B71"><mixed-citation xmlns:xlink="http://www.w3.org/1999/xlink" xlink:type="simple"><person-group><name name-style="western"><surname>Shorenko</surname><given-names>KI</given-names></name><name name-style="western"><surname>Podunay YuA Davidovich</surname><given-names>OI</given-names></name><name name-style="western"><surname>Kulikovskiy</surname><given-names>MS</given-names></name></person-group> (<year>2016</year>) <article-title>Morphological variation of two marine diatom species, <italic><tp:taxon-name><tp:taxon-name-part taxon-name-part-type="genus">Nitzschia</tp:taxon-name-part><tp:taxon-name-part taxon-name-part-type="species">ventricosa</tp:taxon-name-part></tp:taxon-name></italic> and <italic><tp:taxon-name><tp:taxon-name-part taxon-name-part-type="genus">Ardissonea</tp:taxon-name-part><tp:taxon-name-part taxon-name-part-type="species">crystallina</tp:taxon-name-part></tp:taxon-name></italic> (<tp:taxon-name><tp:taxon-name-part taxon-name-part-type="class">Bacillariophyceae</tp:taxon-name-part></tp:taxon-name>).</article-title><source>Marine Biological Journal</source><volume>1</volume>(<issue>4</issue>): <fpage>53</fpage>–<lpage>62</lpage>. [In Russian] <ext-link xlink:href="10.21072/mbj.2016.01.4.07" ext-link-type="doi" xlink:type="simple">https://doi.org/10.21072/mbj.2016.01.4.07</ext-link></mixed-citation></ref><ref id="B2"><mixed-citation xmlns:xlink="http://www.w3.org/1999/xlink" xlink:type="simple"><person-group><name name-style="western"><surname>Álvarez-Blanco</surname><given-names>I</given-names></name><name name-style="western"><surname>Blanco</surname><given-names>S</given-names></name></person-group> (<year>2014</year>) <article-title>Benthic diatoms from Mediterranean coasts.</article-title><source>Bibliotheca Diatomologica</source><volume>60</volume>: <fpage>1</fpage>–<lpage>409</lpage>.</mixed-citation></ref><ref id="B31"><mixed-citation xmlns:xlink="http://www.w3.org/1999/xlink" xlink:type="simple"><person-group><name name-style="western"><surname>Kanjer</surname><given-names>L</given-names></name><name name-style="western"><surname>Kusber</surname><given-names>W-H</given-names></name><name name-style="western"><surname>Van de Vijver</surname><given-names>B</given-names></name></person-group> (<year>2021</year>) <article-title>Observations and typification of <italic><tp:taxon-name><tp:taxon-name-part taxon-name-part-type="genus">Exilaria</tp:taxon-name-part><tp:taxon-name-part taxon-name-part-type="species">fulgens</tp:taxon-name-part></tp:taxon-name></italic> Greville (<italic><tp:taxon-name><tp:taxon-name-part taxon-name-part-type="genus">Fragilariaceae</tp:taxon-name-part></tp:taxon-name></italic>, <italic><tp:taxon-name><tp:taxon-name-part taxon-name-part-type="genus">Bacillariophyta</tp:taxon-name-part></tp:taxon-name></italic>) and its transfer to the genus <italic><tp:taxon-name><tp:taxon-name-part taxon-name-part-type="genus">Ardissonea</tp:taxon-name-part></tp:taxon-name></italic> De Notaris, 1870.</article-title><source>Notulae Algarum</source><volume>215</volume>: <fpage>1</fpage>–<lpage>6</lpage>. [16 figs]</mixed-citation></ref></ref-list></tp:taxon-treatment>
