# Supplementary material for: ﻿Revision of Ardissoneaceae (Bacillariophyta, Mediophyceae) from Micronesian populations, with descriptions of two new genera, Ardissoneopsis and Grunowago, and new species in Ardissonea, Synedrosphenia and Climacosphenia
Source: PhytoKeys. 2022 Sep 21;208:103–84. doi: 10.3897/phytokeys.208.89913 (PMC9848972; doi:10.3897/phytokeys.208.89913)
Supplement: XML Treatment for Synedrosphenia gomphonema [file phytokeys.208.89913-treatment4.xml]

<!DOCTYPE tp:taxon-treatment
  PUBLIC "-//TaxonX//DTD Taxonomic Treatment Publishing DTD v0 20100105//EN" "tax-treatment-NSO.dtd">
<tp:taxon-treatment xmlns:tp="http://www.plazi.org/taxpub"><tp:treatment-meta><kwd-group><label>Taxon classification</label><kwd>
                  <named-content content-type="kingdom">Plantae</named-content>
                </kwd><kwd>
                  <named-content content-type="order">Ardissoneales</named-content>
                </kwd><kwd>
                  <named-content content-type="family">Ardissoneaceae</named-content>
                </kwd></kwd-group><mixed-citation publication-type="journal"><person-group><name><surname>Lobban</surname><given-names>Christopher S.</given-names></name><name><surname>Ashworth</surname><given-names>Matt P.</given-names></name><name><surname>Camacho</surname><given-names>Terance</given-names></name><name><surname>Lam</surname><given-names>Daryl W.</given-names></name><name><surname>Theriot</surname><given-names>Edward C.</given-names></name></person-group><article-title>﻿Revision of <tp:taxon-name><tp:taxon-name-part taxon-name-part-type="family">Ardissoneaceae</tp:taxon-name-part></tp:taxon-name> (<tp:taxon-name><tp:taxon-name-part taxon-name-part-type="genus" reg="Bacillariophyta">Bacillariophyta</tp:taxon-name-part></tp:taxon-name>, <tp:taxon-name><tp:taxon-name-part taxon-name-part-type="class">Mediophyceae</tp:taxon-name-part></tp:taxon-name>) from Micronesian populations, with descriptions of two new genera, <italic><tp:taxon-name><tp:taxon-name-part taxon-name-part-type="genus" reg="Ardissoneopsis">Ardissoneopsis</tp:taxon-name-part></tp:taxon-name></italic> and <italic><tp:taxon-name><tp:taxon-name-part taxon-name-part-type="genus" reg="Grunowago">Grunowago</tp:taxon-name-part></tp:taxon-name></italic>, and new species in <italic><tp:taxon-name><tp:taxon-name-part taxon-name-part-type="genus" reg="Ardissonea">Ardissonea</tp:taxon-name-part></tp:taxon-name></italic>, <italic><tp:taxon-name><tp:taxon-name-part taxon-name-part-type="genus" reg="Synedrosphenia">Synedrosphenia</tp:taxon-name-part></tp:taxon-name></italic> and <italic><tp:taxon-name><tp:taxon-name-part taxon-name-part-type="genus" reg="Climacosphenia">Climacosphenia</tp:taxon-name-part></tp:taxon-name></italic></article-title><source>PhytoKeys</source><day>21</day><month>09</month><year>2022</year><volume>208</volume><fpage>103</fpage><lpage>184</lpage><pub-id pub-id-type="doi">10.3897/phytokeys.208.89913</pub-id></mixed-citation></tp:treatment-meta><tp:nomenclature><label>﻿</label><tp:taxon-name>
                <object-id xmlns:xlink="http://www.w3.org/1999/xlink" content-type="arpha" xlink:type="simple">B17DD449-77D5-5434-8FAA-86E64856B68E</object-id>
                <tp:taxon-name-part taxon-name-part-type="genus" reg="Synedrosphenia">Synedrosphenia</tp:taxon-name-part>
                <tp:taxon-name-part taxon-name-part-type="species" reg="gomphonema">gomphonema</tp:taxon-name-part>
              </tp:taxon-name><tp:taxon-authority>(Janisch &amp; Rabenhorst) Hustedt, 1932 in Hustedt, 1931–1959</tp:taxon-authority><xref ref-type="fig" rid="F4">Figs 4</xref><xref ref-type="fig" rid="F5">, 5</xref></tp:nomenclature><tp:treatment-sec sec-type="References" id="SECID0E2MBI"><title>References.</title><p><xref ref-type="bibr" rid="B27">Janisch and Rabenhorst 1863</xref>, p. 13, pl. 2, fig. 6; <xref ref-type="bibr" rid="B19">Grunow 1877</xref>, p. 169, pl. 194, fig. 3a, b, c, d ; <xref ref-type="bibr" rid="B59">Peragallo and Peragallo 1897–1908</xref>, p. 313, pl. 78, figs 1, 2 (as <italic><tp:taxon-name><tp:taxon-name-part taxon-name-part-type="genus" reg="Synedrosphenia">S.</tp:taxon-name-part><tp:taxon-name-part taxon-name-part-type="species" reg="cuneata">cuneata</tp:taxon-name-part></tp:taxon-name></italic> Grunow); <xref ref-type="bibr" rid="B24">Hustedt 1914</xref> in <xref ref-type="bibr" rid="B70">Schmidt et al. (1874–1959)</xref>, pl. 305, figs 32, 33; <xref ref-type="bibr" rid="B25">Hustedt 1931–1959</xref>, p. 231, fig. 723; <xref ref-type="bibr" rid="B7">Cheng and Gao 2011</xref>, figs 147, 148; <xref ref-type="bibr" rid="B22">Hein et al. 2008</xref>, pl. 14, fig. 3, pl. 15, fig. 1; <xref ref-type="bibr" rid="B23">Hernández-Almeida et al. 2013</xref>, figs 39–42 (as <italic><tp:taxon-name><tp:taxon-name-part taxon-name-part-type="genus" reg="Synedrosphenia">Synedrosphenia</tp:taxon-name-part><tp:taxon-name-part taxon-name-part-type="species" reg="cuneata">cuneata</tp:taxon-name-part></tp:taxon-name></italic>).</p></tp:treatment-sec><tp:treatment-sec sec-type="description" id="SECID0E2OBI"><title>Description from literature.</title><p>The valve shape as shown by both <xref ref-type="bibr" rid="B19">Grunow (1877)</xref> and <xref ref-type="bibr" rid="B24">Hustedt (1914</xref>, <xref ref-type="bibr" rid="B25">1931–1959</xref>) has a basal part with nearly parallel sides that then tapers wider, flaring more abruptly near the apical pole. Hustedt gave length as 250–475 µm, maximum width 27–36 µm, basal and apical stria densities 12 and 14 in 10 µm, respectively. Striae change abruptly from parallel to radiate where the apical pole narrows. Transapical costae on the virgae often continuous across the valve and obscuring the midline; a longitudinal rib near each margin. <xref ref-type="bibr" rid="B67">Round et al. (1990</xref>: 444) noted that in <italic><tp:taxon-name><tp:taxon-name-part taxon-name-part-type="genus" reg="Synedrosphenia">Synedrosphenia</tp:taxon-name-part></tp:taxon-name></italic> stria density is higher on the girdle bands than on the valve (Fig. <xref ref-type="fig" rid="F10">10A</xref>), whereas in <italic><tp:taxon-name><tp:taxon-name-part taxon-name-part-type="genus" reg="Climacosphenia">Climacosphenia</tp:taxon-name-part></tp:taxon-name></italic> it is lower on the girdle bands (Fig. <xref ref-type="fig" rid="F28">28A</xref>). This holds true for all our species.</p></tp:treatment-sec><tp:treatment-sec sec-type="material" id="SECID0ELRBI"><title>Materials examined.</title><p>Guam GU44Y-13!, GU44BD-4!, GU44BH-5!, GU 44BJ-2!, GU44BJ-4!. Federated States of Micronesia: Chuuk: TK28!; Yap: Y42-1!. Marshall Islands: Jaluit, J5!.</p></tp:treatment-sec><tp:treatment-sec sec-type="Observations" id="SECID0EQRBI"><title>Observations.</title><p>Frustules heteropolar, cuneate in both valve and girdle view, numerous small, oblong plastids (Fig. <xref ref-type="fig" rid="F4">4A–D</xref>). Valve margins parallel near basal pole, then gradually widening with slight flare below subrostrate apical pole (Fig. <xref ref-type="fig" rid="F4">4E, F</xref>). Length 255– &gt;414 µm, greatest width 27–29 µm, stria densities in 10 µm 13–14 basal, 14–16 apical. Striae parallel except changing abruptly to radial at apical pole with several interpolated short striae (Fig. <xref ref-type="fig" rid="F4">4B, E, G</xref>); areolae circular. Annulus near valve–mantle junction but clearly visible in both LM and SEM (Fig. <xref ref-type="fig" rid="F4">4B, E–I</xref>), continuous around the poles (Fig. <xref ref-type="fig" rid="F4">4E, H, J</xref>). Internal costae underlie annulus and virgae, except at the poles. Three girdle bands present (Figs <xref ref-type="fig" rid="F4">4F</xref>, <xref ref-type="fig" rid="F5">5A</xref>). Valvocopula (Figs <xref ref-type="fig" rid="F4">4J, K</xref>, <xref ref-type="fig" rid="F5">5B–E</xref>) with about 4 longitudinal rows of pores on pars exterior, decreasing to two near basal pole, pars interior with a fimbriate margin comprising a shelf with a single row of pores and a groove; poles with asymmetrical notch (Figs <xref ref-type="fig" rid="F4">4C, K</xref>, <xref ref-type="fig" rid="F5">5A</xref>). Copula (Figs <xref ref-type="fig" rid="F4">4J, K</xref>, <xref ref-type="fig" rid="F5">5A, F, G</xref>) pars interior with longitudinal line of pores along edge, the rest of pars interior plain with fringe of fimbriae, longer around apical and basal poles (Figs <xref ref-type="fig" rid="F4">4K</xref>, <xref ref-type="fig" rid="F5">5G</xref>). Copula pars exterior abruptly narrowed at apical pole, pores arranged in ± decussate striae across the band reaching abvalvar margin and forming fimbriae; no pores around poles. Copulae in Guam specimens tending to form slits (Fig. <xref ref-type="fig" rid="F4">4D</xref> and Fig. <xref ref-type="fig" rid="F5">5A</xref> black arrows), not observed in Chuuk specimens (Fig. <xref ref-type="fig" rid="F5">5F, G</xref>). Pleura visible as apical cap (Fig. <xref ref-type="fig" rid="F4">4F</xref>), seemingly lost during cell division (Fig. <xref ref-type="fig" rid="F5">5A</xref>; compare Fig. <xref ref-type="fig" rid="F12">12E, F</xref>).</p><fig id="F4" position="float" orientation="portrait"><object-id xmlns:xlink="http://www.w3.org/1999/xlink" content-type="doi" xlink:type="simple">10.3897/phytokeys.208.89913.figure4</object-id><object-id xmlns:xlink="http://www.w3.org/1999/xlink" content-type="arpha" xlink:type="simple">EEE8DB14-DE2A-51CF-9C32-1E2ED5DDDF7E</object-id><label>Figure 4.</label><caption><p><italic><tp:taxon-name><tp:taxon-name-part taxon-name-part-type="genus" reg="Synedrosphenia">Synedrosphenia</tp:taxon-name-part><tp:taxon-name-part taxon-name-part-type="species" reg="gomphonema">gomphonema</tp:taxon-name-part></tp:taxon-name></italic><bold>A</bold> live specimen in valve view showing heteropolar cell shape and plastids (GU44BJ-4) <bold>B</bold> apical portion of cleaned valve in LM showing change in stria orientation where cell narrows (GU44BD-4) <bold>C, D</bold> recently divided frustule in girdle view with details of basal and apical poles, respectively, showing heteropolarity; black arrow indicates slit formation on the copula (GU44BJ-4) <bold>E, F</bold> valvar view of frustule at 0° and 60° tilt, respectively, arrows on <bold>E</bold> showing location of annulus, labels on <bold>F</bold> naming the girdle bands (abbreviations as before) <bold>G–I</bold> apical and basal portions of valve, internal view tilted 60°, showing pseudosepta at poles (<bold>H, I</bold> arrows) and transverse and longitudinal costae (TK4); inset (<bold>H</bold>) shows tip of same valve at 0° tilt with lack of costae between the last few striae but continuation of annulus <bold>J, K</bold> basal portions of a broken, recently divided frustule from Chuuk, viewed at 0° and 60° tilt, respectively, valves and girdle bands of one daughter cell with one valve of other daughter on top; arrow shows the notch between valve and valvocopula (TK4). Scale bars: 25 µm (<bold>A</bold>); 10 µm (<bold>B–G, I</bold>); 5 µm (<bold>H, J</bold>).</p></caption><graphic xmlns:xlink="http://www.w3.org/1999/xlink" xlink:href="phytokeys-208-103_article-89913__-g004.jpg" position="float" orientation="portrait" xlink:type="simple" id="oo_746720.jpg"><uri content-type="original_file" xlink:type="simple">https://binary.pensoft.net/fig/746720</uri></graphic></fig><fig id="F5" position="float" orientation="portrait"><object-id xmlns:xlink="http://www.w3.org/1999/xlink" content-type="doi" xlink:type="simple">10.3897/phytokeys.208.89913.figure5</object-id><object-id xmlns:xlink="http://www.w3.org/1999/xlink" content-type="arpha" xlink:type="simple">679373BA-9300-5C96-936B-4BB6B45618E7</object-id><label>Figure 5.</label><caption><p><italic><tp:taxon-name><tp:taxon-name-part taxon-name-part-type="genus" reg="Synedrosphenia">Synedrosphenia</tp:taxon-name-part><tp:taxon-name-part taxon-name-part-type="species" reg="gomphonema">gomphonema</tp:taxon-name-part></tp:taxon-name></italic> cont. <bold>A</bold> apical pole of frustule in polar view tilted 60°, showing the valvocopula and copula of the hypocingulum (HVC and Hcop) largely hidden under the epicingulum bands (EVC and Ecop); the pleurae are missing and in the space where they were the tips of the newly formed valves are visible (long arrows). Short white arrows point to the apical notches slightly off-center in opposite directions; black arrow shows some slit formation in the copula (GU44BJ-4) <bold>B–E</bold> valvocopula with apical pole in advalvar view (<bold>B</bold>) showing recurved pars interior at the tip, abvalvar view (<bold>C</bold>), basal pole (<bold>D</bold>) and middle (<bold>E</bold>), all showing fimbriae (<bold>B, D, E</bold> from same specimen in GU44BI-4, <bold>C</bold> from TK4) <bold>F, G</bold> copula middle and apical pole, respectively, external view, showing fimbriae developing on the abvalvar edge of the pars exterior (arrow) (TK4). Scale bars: 10 µm (<bold>A, E, F, G</bold>); 5 µm (<bold>B–D</bold>).</p></caption><graphic xmlns:xlink="http://www.w3.org/1999/xlink" xlink:href="phytokeys-208-103_article-89913__-g005.jpg" position="float" orientation="portrait" xlink:type="simple" id="oo_746721.jpg"><uri content-type="original_file" xlink:type="simple">https://binary.pensoft.net/fig/746721</uri></graphic></fig><p>A frustule of <italic><tp:taxon-name><tp:taxon-name-part taxon-name-part-type="genus" reg="Sceptroneis">Sceptroneis</tp:taxon-name-part><tp:taxon-name-part taxon-name-part-type="species" reg="cuneata">cuneata</tp:taxon-name-part></tp:taxon-name></italic> in remnants of Grunow 639 (Fig. <xref ref-type="fig" rid="F6">6</xref>), showed the valve and copula. Valve stria densities were lower than in our material: basal 12, apical 13 in 10 µm. The copula differed in having a hyaline abvalvar border with no tendency to form fimbriae (Fig. <xref ref-type="fig" rid="F6">6D, E</xref>) and a longer hyaline area at the basal pole (Fig. <xref ref-type="fig" rid="F6">6E</xref> vs Fig. <xref ref-type="fig" rid="F4">4F</xref>). The apical cap of the pleura may be smaller than in our specimens. A valve apical pole with part of the valvocopula (Fig. <xref ref-type="fig" rid="F6">6F, G</xref>) had 11 striae in 10 µm and there were no pores in the exterior, in contrast to Guam specimens.</p><fig id="F6" position="float" orientation="portrait"><object-id xmlns:xlink="http://www.w3.org/1999/xlink" content-type="doi" xlink:type="simple">10.3897/phytokeys.208.89913.figure6</object-id><object-id xmlns:xlink="http://www.w3.org/1999/xlink" content-type="arpha" xlink:type="simple">078040D4-C15C-5B7D-96DA-347B6CAA620D</object-id><label>Figure 6.</label><caption><p>Specimens of <italic><tp:taxon-name><tp:taxon-name-part taxon-name-part-type="genus" reg="Sceptroneis">Sceptroneis</tp:taxon-name-part><tp:taxon-name-part taxon-name-part-type="species" reg="cuneata">cuneata</tp:taxon-name-part></tp:taxon-name></italic> from Grunow’s Honduras sample <bold>A–C</bold> whole frustule at 0° tilt and details of basal pole and apical poles, respectively, showing internal costae and the copula; arrows point to long fimbriae overlapping valvocopula at both poles <bold>D, E</bold> same specimen, tilt = 60°, details of apical and basal poles, respectively, showing copula, including shallow cut-away matching smaller pleura (arrow on <bold>D</bold>), hyaline abvalvar margin of copula (black arrow on <bold>D</bold>), and reduced poration near basal pole (arrow on <bold>E</bold>) <bold>F</bold> apical part of valve in external view <bold>G</bold> valvocopula associated with same specimen. Scale bars: 50 µm (<bold>A</bold>); 10 µm (<bold>B–F</bold>); 5 µm (<bold>G</bold>).</p></caption><graphic xmlns:xlink="http://www.w3.org/1999/xlink" xlink:href="phytokeys-208-103_article-89913__-g006.jpg" position="float" orientation="portrait" xlink:type="simple" id="oo_746722.jpg"><uri content-type="original_file" xlink:type="simple">https://binary.pensoft.net/fig/746722</uri></graphic></fig></tp:treatment-sec><tp:treatment-sec sec-type="Taxonomic comments" id="SECID0EFCCI"><title>Taxonomic comments.</title><p>There are too many differences from Grunow’s specimens to identify our species as <italic><tp:taxon-name><tp:taxon-name-part taxon-name-part-type="genus" reg="Sceptroneis">Sceptroneis</tp:taxon-name-part><tp:taxon-name-part taxon-name-part-type="species" reg="cuneata">cuneata</tp:taxon-name-part></tp:taxon-name></italic>. We also cannot confirm whether our specimens match <italic><tp:taxon-name><tp:taxon-name-part taxon-name-part-type="genus" reg="Synedrosphenia">Synedrosphenia</tp:taxon-name-part><tp:taxon-name-part taxon-name-part-type="species" reg="gomphonema">gomphonema</tp:taxon-name-part></tp:taxon-name></italic> without SEM of authentic specimens. The taxonomy of <italic><tp:taxon-name><tp:taxon-name-part taxon-name-part-type="genus" reg="Synedrosphenia">Synedrosphenia</tp:taxon-name-part></tp:taxon-name></italic> is convoluted. As explained by <xref ref-type="bibr" rid="B16">Fourtanier and Kociolek (1999)</xref>:</p><p>“<italic>Originally described (and validly published) as a subgenus of</italic><tp:taxon-name><tp:taxon-name-part taxon-name-part-type="genus" reg="Synedra">Synedra</tp:taxon-name-part></tp:taxon-name>: <tp:taxon-name><tp:taxon-name-part taxon-name-part-type="genus" reg="Synedra">Synedra</tp:taxon-name-part></tp:taxon-name><italic>subgenus</italic><tp:taxon-name><tp:taxon-name-part taxon-name-part-type="genus" reg="Synedrosphenia">Synedrosphenia</tp:taxon-name-part></tp:taxon-name><italic>H. Peragallo in H. and M. Peragallo 1900 [<xref ref-type="bibr" rid="B59">Peragallo and Peragallo 1897–1908</xref>], p. 308, 312. Three species were included</italic>, <tp:taxon-name><tp:taxon-name-part taxon-name-part-type="genus" reg="Sceptroneis">Sceptroneis</tp:taxon-name-part></tp:taxon-name> [<tp:taxon-name><tp:taxon-name-part taxon-name-part-type="genus" reg="Synedra">Synedra</tp:taxon-name-part></tp:taxon-name>] <tp:taxon-name><tp:taxon-name-part taxon-name-part-type="genus" reg="Synedra"/><tp:taxon-name-part taxon-name-part-type="species" reg="cuneata">cuneata</tp:taxon-name-part></tp:taxon-name><italic>Grun.</italic>, <tp:taxon-name><tp:taxon-name-part taxon-name-part-type="genus" reg="Synedrosphenia">S.</tp:taxon-name-part><tp:taxon-name-part taxon-name-part-type="species" reg="clavata">clavata</tp:taxon-name-part></tp:taxon-name><italic>Grev. and</italic><tp:taxon-name><tp:taxon-name-part taxon-name-part-type="genus" reg="Synedrosphenia">S.</tp:taxon-name-part><tp:taxon-name-part taxon-name-part-type="species" reg="dubia">dubia</tp:taxon-name-part></tp:taxon-name><italic>Grun. and no type was designated. Although <xref ref-type="bibr" rid="B5">Azpeitia 1911</xref>, p. 220 introduces the name as “El genero ó subgenero</italic><tp:taxon-name><tp:taxon-name-part taxon-name-part-type="genus" reg="Synedrosphenia">Synedrosphenia</tp:taxon-name-part></tp:taxon-name>” <italic>(the genus or subgenus</italic><tp:taxon-name><tp:taxon-name-part taxon-name-part-type="genus" reg="Synedrosphenia">Synedrosphenia</tp:taxon-name-part></tp:taxon-name>) , <italic>he treats it as a genus when describing his new species</italic><tp:taxon-name><tp:taxon-name-part taxon-name-part-type="genus" reg="Synedrosphenia">Synedrosphenia</tp:taxon-name-part><tp:taxon-name-part taxon-name-part-type="species" reg="giennensis">giennensis</tp:taxon-name-part></tp:taxon-name>. <italic>Although</italic><tp:taxon-name><tp:taxon-name-part taxon-name-part-type="genus" reg="Synedrosphenia">S.</tp:taxon-name-part><tp:taxon-name-part taxon-name-part-type="species" reg="giennensis">giennensis</tp:taxon-name-part></tp:taxon-name><italic>Azpeitia is the only species formed as binomial with</italic><tp:taxon-name><tp:taxon-name-part taxon-name-part-type="genus" reg="Synedrosphenia">Synedrosphenia</tp:taxon-name-part></tp:taxon-name><italic>in <xref ref-type="bibr" rid="B5">Azpeitia 1911</xref>, Azpeitia, in his treatment of</italic><tp:taxon-name><tp:taxon-name-part taxon-name-part-type="genus" reg="Synedrosphenia">Synedrosphenia</tp:taxon-name-part></tp:taxon-name><italic>also clearly included the 3 species that constituted Peragallo’s subgenus (but did not make transfers to genus</italic><tp:taxon-name><tp:taxon-name-part taxon-name-part-type="genus" reg="Synedrosphenia">Synedrosphenia</tp:taxon-name-part></tp:taxon-name>) . <italic>No type was designated by Azpeitia. The generic name cannot be attributed directly to Azpeitia because he did not provide a generic description. The authorship of</italic><tp:taxon-name><tp:taxon-name-part taxon-name-part-type="genus" reg="Synedrosphenia">Synedrosphenia</tp:taxon-name-part></tp:taxon-name><italic>is therefore “(H. Peragallo in H. Perag. and M. Perag.) Azpeitia,” and the type has to be chosen among the species originally included in the subgenus by Peragallo. The choice of</italic><tp:taxon-name><tp:taxon-name-part taxon-name-part-type="genus" reg="Synedrosphenia">S.</tp:taxon-name-part><tp:taxon-name-part taxon-name-part-type="species" reg="giennensis">giennensis</tp:taxon-name-part></tp:taxon-name><italic>as the type species by Round, Crawford and Mann (1990) p. 444 and 704 is therefore untenable.</italic>”</p><p><xref ref-type="bibr" rid="B25">Hustedt (1931–1959)</xref> very clearly synonymized <italic><tp:taxon-name><tp:taxon-name-part taxon-name-part-type="genus" reg="Sceptroneis">Sceptroneis</tp:taxon-name-part><tp:taxon-name-part taxon-name-part-type="species" reg="cuneata">cuneata</tp:taxon-name-part></tp:taxon-name></italic> into <italic><tp:taxon-name><tp:taxon-name-part taxon-name-part-type="genus" reg="Synedrosphenia">Synedrosphenia</tp:taxon-name-part><tp:taxon-name-part taxon-name-part-type="species" reg="gomphonema">gomphonema</tp:taxon-name-part></tp:taxon-name></italic> (1931–1959, fig. 723, pp. 220–221 in <xref ref-type="bibr" rid="B28">Jensen’s (1985)</xref> translation, pp. 241–242 in orig.). The drawing in <xref ref-type="bibr" rid="B27">Janisch and Rabenhorst (1863)</xref> is, as <xref ref-type="bibr" rid="B25">Hustedt (1931–1959)</xref> said, “very schematic and erroneous to be sure,” showing a prominent sternum, but Hustedt based his synonymy on examination of many specimens from both Janisch and Grunow, both of whom worked on collections from Honduras. The other two species, <italic><tp:taxon-name><tp:taxon-name-part taxon-name-part-type="genus" reg="Synedrosphenia">S.</tp:taxon-name-part><tp:taxon-name-part taxon-name-part-type="species" reg="clavata">clavata</tp:taxon-name-part></tp:taxon-name></italic> and <italic><tp:taxon-name><tp:taxon-name-part taxon-name-part-type="genus" reg="Synedrosphenia">S.</tp:taxon-name-part><tp:taxon-name-part taxon-name-part-type="species" reg="dubia">dubia</tp:taxon-name-part></tp:taxon-name></italic>, are poorly known, perhaps not seen since their original descriptions, both characterized as very rare, and perhaps not even attributable to this genus. We thus propose <italic><tp:taxon-name><tp:taxon-name-part taxon-name-part-type="genus" reg="Sceptroneis">Sceptroneis</tp:taxon-name-part><tp:taxon-name-part taxon-name-part-type="species" reg="cuneata">cuneata</tp:taxon-name-part></tp:taxon-name></italic> Grunow as the lectotype, below, recognizing the synonymy with <italic><tp:taxon-name><tp:taxon-name-part taxon-name-part-type="genus" reg="Synedrosphenia">S.</tp:taxon-name-part><tp:taxon-name-part taxon-name-part-type="species" reg="gomphonema">gomphonema</tp:taxon-name-part></tp:taxon-name></italic> as the current name for the Honduras species, but pending evidence from Janisch and Rabehnorst’s materials to test whether our species is the same. <italic><tp:taxon-name><tp:taxon-name-part taxon-name-part-type="genus" reg="Synedrosphenia">Synedrosphenia</tp:taxon-name-part><tp:taxon-name-part taxon-name-part-type="species" reg="giennensis">giennensis</tp:taxon-name-part></tp:taxon-name></italic><xref ref-type="bibr" rid="B5">Azpeitia (1911</xref>, p. 219, pl. 6, figs 1, 2) was based on LM of a single clavate valve, maximum width ¼ of the way from one end, costae between striae not always continuous across the valve. Azpeitia made no mention of longitudinal costae. The dimensions were 195 × 35 µm, 12 striae in 10 µm, areolae 19–20 in 10 µm. This does appear to belong in <italic><tp:taxon-name><tp:taxon-name-part taxon-name-part-type="genus" reg="Synedrosphenia">Synedrosphenia</tp:taxon-name-part></tp:taxon-name></italic> but certainly needs further study.</p></tp:treatment-sec><tp:treatment-sec><!--Section generated to contain objects referenced in tp:taxon-treatment.--><fig id="F10" position="float" orientation="portrait"><object-id xmlns:xlink="http://www.w3.org/1999/xlink" content-type="doi" xlink:type="simple">10.3897/phytokeys.208.89913.figure10</object-id><object-id xmlns:xlink="http://www.w3.org/1999/xlink" content-type="arpha" xlink:type="simple">E57D66DB-6A63-52C3-8ABF-2EBAC2C4481D</object-id><label>Figure 10.</label><caption><p><italic><tp:taxon-name><tp:taxon-name-part taxon-name-part-type="genus" reg="Synedrosphenia">Synedrosphenia</tp:taxon-name-part><tp:taxon-name-part taxon-name-part-type="species" reg="licmophoropsis">licmophoropsis</tp:taxon-name-part></tp:taxon-name></italic> sp. nov., girdle bands <bold>A, B</bold> frustule in girdle view with thecal elements labeled, respectively on the apical part and the basal pole of the same cell also showing the asymmetrical apical notches in the valvocopula (arrows) (GU55D-3) <bold>C</bold> small portion near middle of frustule where pleura (pl) is exposed (GU76B-2) <bold>D, E</bold> basal pole of valvocopulae at 0° tilt with opposite valve in the background and tilted to show complex shape of the pars interior, arrowhead pointing toward notch (GU76B-2 and TK4, respectively) <bold>F</bold> portions of valvocopula and copula showing fimbriate inner edges (GU55D-3) <bold>G</bold> valvocopula, apical pole in abvalvar aspect with attached valve, showing elongated pores on inner edge (arrow) (GU44BJ-2) <bold>H</bold> apical portion of copula showing very long fimbriae at the tip (arrow) (GU55D-3) <bold>I</bold> relationship between first two girdle bands at basal pole, the long fimbriae of the copula overlapping the valvocopula (GU76B-2). Scale bars: 10 µm (<bold>A, B, F, H</bold>); 5 µm (<bold>C–E, G, I</bold>).</p></caption><graphic xmlns:xlink="http://www.w3.org/1999/xlink" xlink:href="phytokeys-208-103_article-89913__-g010.jpg" position="float" orientation="portrait" xlink:type="simple" id="oo_746726.jpg"><uri content-type="original_file" xlink:type="simple">https://binary.pensoft.net/fig/746726</uri></graphic></fig><fig id="F28" position="float" orientation="portrait"><object-id xmlns:xlink="http://www.w3.org/1999/xlink" content-type="doi" xlink:type="simple">10.3897/phytokeys.208.89913.figure28</object-id><object-id xmlns:xlink="http://www.w3.org/1999/xlink" content-type="arpha" xlink:type="simple">35E08275-8A4F-5262-85D7-F567453C6B49</object-id><label>Figure 28.</label><caption><p><italic><tp:taxon-name><tp:taxon-name-part taxon-name-part-type="genus" reg="Climacosphenia">Climacosphenia</tp:taxon-name-part><tp:taxon-name-part taxon-name-part-type="species" reg="elegantissima">elegantissima</tp:taxon-name-part></tp:taxon-name></italic> sp. nov., cont. GU52U-2 (<bold>A</bold>), GU52X-1 (<bold>B, C</bold>), GU44AI-5 culture (<bold>D</bold>), GU52AI-1 (<bold>E</bold>) <bold>A</bold> whole mount of frustule apical pole in girdle view, showing two girdle bands, patch of irregular areolae on the valve mantle (arrow), spines (arrowheads) <bold>B</bold> part of valvocopula broken away and showing a solid circular cross-section of the craticular bar (arrowhead) and well-developed fimbriae (arrow) <bold>C</bold> portion of valvocopula from stem, showing double craticular bars, ingrowths from opposite sides <bold>D</bold> apical pole with valvocopula showing porous bands of silica around several craticular bars <bold>E</bold> detail of copula showing stria density and fimbriate margin on pars interior. Scale bars: 10 µm (<bold>A, D, E</bold>); 5 µm (<bold>B, C</bold>).</p></caption><graphic xmlns:xlink="http://www.w3.org/1999/xlink" xlink:href="phytokeys-208-103_article-89913__-g028.jpg" position="float" orientation="portrait" xlink:type="simple" id="oo_746744.jpg"><uri content-type="original_file" xlink:type="simple">https://binary.pensoft.net/fig/746744</uri></graphic></fig><fig id="F12" position="float" orientation="portrait"><object-id xmlns:xlink="http://www.w3.org/1999/xlink" content-type="doi" xlink:type="simple">10.3897/phytokeys.208.89913.figure12</object-id><object-id xmlns:xlink="http://www.w3.org/1999/xlink" content-type="arpha" xlink:type="simple">EEDEA4FB-FD99-561B-B142-A7BABEB69023</object-id><label>Figure 12.</label><caption><p><italic><tp:taxon-name><tp:taxon-name-part taxon-name-part-type="genus" reg="Synedrosphenia">Synedrosphenia</tp:taxon-name-part><tp:taxon-name-part taxon-name-part-type="species" reg="parva">parva</tp:taxon-name-part></tp:taxon-name></italic> sp. nov., cont. All GU75A-4 <bold>A, B</bold> valvocopula showing apical internal side from abvalvar position, and portion of middle from advalvar side, respectively, showing row of pores along base of pars interior and fimbriae <bold>C</bold> internal view of apical pole with valvocopula in situ and the copula, broken in the middle, covering the valvocopula around the apical pole and left side <bold>D</bold> basal pole of same specimen, again showing the long fimbriae overlapping the valvocopula <bold>E, F</bold> frustules tilted to show polar (apical) architecture of, respectively a recently divided cell, where the pleura is in place between the copulae of the two cingula, and a non-dividing cell <bold>G</bold> detail of a pleura loosened from its position and showing some of the fimbriae (still tucked under the copula at top of image). Scale bars: 10 µm (<bold>A</bold>); 5 µm (<bold>B, D–F</bold>); 2.5 µm (<bold>C, D, G</bold>).</p></caption><graphic xmlns:xlink="http://www.w3.org/1999/xlink" xlink:href="phytokeys-208-103_article-89913__-g012.jpg" position="float" orientation="portrait" xlink:type="simple" id="oo_746728.jpg"><uri content-type="original_file" xlink:type="simple">https://binary.pensoft.net/fig/746728</uri></graphic></fig></tp:treatment-sec><ref-list><ref id="B27"><mixed-citation xmlns:xlink="http://www.w3.org/1999/xlink" xlink:type="simple"><person-group><name name-style="western"><surname>Janisch</surname><given-names>C</given-names></name><name name-style="western"><surname>Rabenhorst</surname><given-names>L</given-names></name></person-group> (<year>1863</year>) <article-title>Ueber Meeres-Diatomaceen von Honduras.</article-title> In: <person-group><name name-style="western"><surname>Rabenhorst</surname><given-names>L</given-names></name></person-group> (<role>Ed.</role>) <issue-title>Beiträge zur näheren Kenntniss und Verbreitung der Algen.</issue-title><source>Heft I. Verlag von Eduard Kummer, Leipzig</source>, <fpage>1</fpage>–<lpage>16</lpage>.</mixed-citation></ref><ref id="B19"><mixed-citation xmlns:xlink="http://www.w3.org/1999/xlink" xlink:type="simple"><person-group><name name-style="western"><surname>Grunow</surname><given-names>A</given-names></name></person-group> (<year>1877</year>) <article-title>New diatoms from Honduras. With Notes by F. Kitton.</article-title><source>The Monthly Microscopical Journal</source><volume>18</volume>(<issue>4</issue>): <fpage>165</fpage>–<lpage>186</lpage>. <ext-link xlink:href="https://onlinelibrary.wiley.com/doi/10.1111/j.1365-2818.1877.tb00123.x" ext-link-type="uri" xlink:type="simple">https://onlinelibrary.wiley.com/doi/10.1111/j.1365-2818.1877.tb00123.x</ext-link></mixed-citation></ref><ref id="B59"><mixed-citation xmlns:xlink="http://www.w3.org/1999/xlink" xlink:type="simple"><person-group><name name-style="western"><surname>Peragallo</surname><given-names>H</given-names></name><name name-style="western"><surname>Peragallo</surname><given-names>M</given-names></name></person-group> (<year>1897–1908</year>) <source>Diatomées Marines de France et des Districts Maritimes Voisins. M.J.</source><publisher-name>Tempère</publisher-name>, <publisher-loc>Grez-sur-Loing, France</publisher-loc>, <size units="page">491 pp</size>. [+ 137 pl.] <ext-link xlink:href="10.5962/bhl.title.68918" ext-link-type="doi" xlink:type="simple">https://doi.org/10.5962/bhl.title.68918</ext-link></mixed-citation></ref><ref id="B24"><mixed-citation xmlns:xlink="http://www.w3.org/1999/xlink" xlink:type="simple"><person-group><name name-style="western"><surname>Hustedt</surname><given-names>F</given-names></name></person-group> (<year>1914</year>) Plates 307, 308. In: Schmidt A, Schmidt M, Fricke F, Heiden H, Müller O, Hustedt F (1874–1959) Atlas de Diatomaceen-kunde. Reprint 1972. Koeltz, Koenigstein.</mixed-citation></ref><ref id="B70"><mixed-citation xmlns:xlink="http://www.w3.org/1999/xlink" xlink:type="simple"><person-group><name name-style="western"><surname>Schmidt</surname><given-names>A</given-names></name><name name-style="western"><surname>Schmidt</surname><given-names>M</given-names></name><name name-style="western"><surname>Fricke</surname><given-names>F</given-names></name><name name-style="western"><surname>Heiden</surname><given-names>H</given-names></name><name name-style="western"><surname>Müller</surname><given-names>O</given-names></name><name name-style="western"><surname>Hustedt</surname><given-names>F</given-names></name></person-group> (<year>1874–1959</year>) Atlas de Diatomaceen-kunde. Reprint 1972. Koeltz, Koenigstein. <ext-link xlink:href="10.5962/bhl.title.64396" ext-link-type="doi" xlink:type="simple">https://doi.org/10.5962/bhl.title.64396</ext-link></mixed-citation></ref><ref id="B25"><mixed-citation xmlns:xlink="http://www.w3.org/1999/xlink" xlink:type="simple"><person-group><name name-style="western"><surname>Hustedt</surname><given-names>F</given-names></name></person-group> (<year>1931–1959</year>) Die Kieselalgen Deutschlands, Österreichs und der Schweiz. In: Rabenhorst’s Kryptogamenflora, Band 7, Teil 2. Johnson Reprint, New York.</mixed-citation></ref><ref id="B7"><mixed-citation xmlns:xlink="http://www.w3.org/1999/xlink" xlink:type="simple"><person-group><name name-style="western"><surname>Cheng</surname><given-names>Z</given-names></name><name name-style="western"><surname>Gao</surname><given-names>Y</given-names></name></person-group> (<year>2011</year>) Flora Algarum Marinarum Sinicarum. V. <tp:taxon-name><tp:taxon-name-part taxon-name-part-type="genus">Bacillariophyta</tp:taxon-name-part></tp:taxon-name>, II. Pennatae I. Science Press, Beijing.</mixed-citation></ref><ref id="B22"><mixed-citation xmlns:xlink="http://www.w3.org/1999/xlink" xlink:type="simple"><person-group><name name-style="western"><surname>Hein</surname><given-names>MK</given-names></name><name name-style="western"><surname>Winsborough</surname><given-names>BM</given-names></name><name name-style="western"><surname>Sullivan</surname><given-names>MJ</given-names></name></person-group> (<year>2008</year>) <tp:taxon-name><tp:taxon-name-part taxon-name-part-type="genus">Bacillariophyta</tp:taxon-name-part></tp:taxon-name> (Diatoms) of the Bahamas. Iconographia Diatomologica 19. Gantner Verlag, Ruggell.</mixed-citation></ref><ref id="B23"><mixed-citation xmlns:xlink="http://www.w3.org/1999/xlink" xlink:type="simple"><person-group><name name-style="western"><surname>Hernández-Almeida</surname><given-names>OU</given-names></name><name name-style="western"><surname>Herrera-Silveira</surname><given-names>JA</given-names></name><name name-style="western"><surname>Merino-Virgilio</surname><given-names>F</given-names></name></person-group> (<year>2013</year>) <article-title>Nueve nuevos registros de diatomeas bentónicas de los géneros <italic><tp:taxon-name><tp:taxon-name-part taxon-name-part-type="genus">Climaconeis</tp:taxon-name-part></tp:taxon-name></italic>, <italic><tp:taxon-name><tp:taxon-name-part taxon-name-part-type="genus">Cocconeis</tp:taxon-name-part></tp:taxon-name></italic>, <italic><tp:taxon-name><tp:taxon-name-part taxon-name-part-type="genus">Licmophora</tp:taxon-name-part></tp:taxon-name></italic>, <italic><tp:taxon-name><tp:taxon-name-part taxon-name-part-type="genus">Talaroneis</tp:taxon-name-part></tp:taxon-name></italic>, <italic><tp:taxon-name><tp:taxon-name-part taxon-name-part-type="genus">Oestrupia</tp:taxon-name-part></tp:taxon-name></italic>, <italic><tp:taxon-name><tp:taxon-name-part taxon-name-part-type="genus">Petroneis</tp:taxon-name-part></tp:taxon-name></italic> y <italic><tp:taxon-name><tp:taxon-name-part taxon-name-part-type="genus">Synedrosphenia</tp:taxon-name-part></tp:taxon-name></italic> en la costa norte de la Península de Yucatán, México.</article-title><source>Hidrobiológica</source><volume>23</volume>(<issue>2</issue>): <fpage>154</fpage>–<lpage>168</lpage>. <ext-link xlink:href="http://www.scielo.org.mx/scielo.php?script=sci_arttextandpid=S0188-88972013000200004" ext-link-type="uri" xlink:type="simple">http://www.scielo.org.mx/scielo.php?script=sci_arttextandpid=S0188-88972013000200004</ext-link></mixed-citation></ref><ref id="B67"><mixed-citation xmlns:xlink="http://www.w3.org/1999/xlink" xlink:type="simple"><person-group><name name-style="western"><surname>Round</surname><given-names>FE</given-names></name><name name-style="western"><surname>Crawford</surname><given-names>RM</given-names></name><name name-style="western"><surname>Mann</surname><given-names>DG</given-names></name></person-group> (<year>1990</year>) <source>The Diatoms: Biology and morphology of the genera.</source><publisher-name>Cambridge University Press</publisher-name>, <publisher-loc>Cambridge</publisher-loc>, <size units="page">747 pp</size>.</mixed-citation></ref><ref id="B16"><mixed-citation xmlns:xlink="http://www.w3.org/1999/xlink" xlink:type="simple"><person-group><name name-style="western"><surname>Fourtanier</surname><given-names>E</given-names></name><name name-style="western"><surname>Kociolek</surname><given-names>JP</given-names></name></person-group> (<year>1999</year>) <article-title>Catalogue of the diatom genera.</article-title><source>Diatom Research</source><volume>14</volume>(<issue>1</issue>): <fpage>1</fpage>–<lpage>190</lpage>. <ext-link xlink:href="10.1080/0269249X.1999.9705462" ext-link-type="doi" xlink:type="simple">https://doi.org/10.1080/0269249X.1999.9705462</ext-link></mixed-citation></ref><ref id="B5"><mixed-citation xmlns:xlink="http://www.w3.org/1999/xlink" xlink:type="simple"><person-group><name name-style="western"><surname>Azpeitia</surname><given-names>F</given-names></name></person-group> (<year>1911</year>) La Diatomología Española en los Comienzos del Siglo XX., Vol. 4. Eduardo Arias San Lorenzo, Madrid, [1]–320. [+ 12 pl.]</mixed-citation></ref><ref id="B28"><mixed-citation xmlns:xlink="http://www.w3.org/1999/xlink" xlink:type="simple"><person-group><name name-style="western"><surname>Jensen</surname><given-names>NG</given-names></name></person-group> (<year>1985</year>) The Pennate Diatoms: a translation of Hustedt’s “Die Kieselalgaen, 2. Teil” with supplement. Koeltz Scientific Books, Koenigstein.</mixed-citation></ref></ref-list></tp:taxon-treatment>
