# Supplementary material for: ﻿Revision of Ardissoneaceae (Bacillariophyta, Mediophyceae) from Micronesian populations, with descriptions of two new genera, Ardissoneopsis and Grunowago, and new species in Ardissonea, Synedrosphenia and Climacosphenia
Source: PhytoKeys. 2022 Sep 21;208:103–84. doi: 10.3897/phytokeys.208.89913 (PMC9848972; doi:10.3897/phytokeys.208.89913)
Supplement: XML Treatment for Synedrosphenia bikarensis [file phytokeys.208.89913-treatment5.xml]

<!DOCTYPE tp:taxon-treatment
  PUBLIC "-//TaxonX//DTD Taxonomic Treatment Publishing DTD v0 20100105//EN" "tax-treatment-NSO.dtd">
<tp:taxon-treatment xmlns:tp="http://www.plazi.org/taxpub"><tp:treatment-meta><kwd-group><label>Taxon classification</label><kwd>
                  <named-content content-type="kingdom">Plantae</named-content>
                </kwd><kwd>
                  <named-content content-type="order">Ardissoneales</named-content>
                </kwd><kwd>
                  <named-content content-type="family">Ardissoneaceae</named-content>
                </kwd></kwd-group><mixed-citation publication-type="journal"><person-group><name><surname>Lobban</surname><given-names>Christopher S.</given-names></name><name><surname>Ashworth</surname><given-names>Matt P.</given-names></name><name><surname>Camacho</surname><given-names>Terance</given-names></name><name><surname>Lam</surname><given-names>Daryl W.</given-names></name><name><surname>Theriot</surname><given-names>Edward C.</given-names></name></person-group><article-title>﻿Revision of <tp:taxon-name><tp:taxon-name-part taxon-name-part-type="family">Ardissoneaceae</tp:taxon-name-part></tp:taxon-name> (<tp:taxon-name><tp:taxon-name-part taxon-name-part-type="genus" reg="Bacillariophyta">Bacillariophyta</tp:taxon-name-part></tp:taxon-name>, <tp:taxon-name><tp:taxon-name-part taxon-name-part-type="class">Mediophyceae</tp:taxon-name-part></tp:taxon-name>) from Micronesian populations, with descriptions of two new genera, <italic><tp:taxon-name><tp:taxon-name-part taxon-name-part-type="genus" reg="Ardissoneopsis">Ardissoneopsis</tp:taxon-name-part></tp:taxon-name></italic> and <italic><tp:taxon-name><tp:taxon-name-part taxon-name-part-type="genus" reg="Grunowago">Grunowago</tp:taxon-name-part></tp:taxon-name></italic>, and new species in <italic><tp:taxon-name><tp:taxon-name-part taxon-name-part-type="genus" reg="Ardissonea">Ardissonea</tp:taxon-name-part></tp:taxon-name></italic>, <italic><tp:taxon-name><tp:taxon-name-part taxon-name-part-type="genus" reg="Synedrosphenia">Synedrosphenia</tp:taxon-name-part></tp:taxon-name></italic> and <italic><tp:taxon-name><tp:taxon-name-part taxon-name-part-type="genus" reg="Climacosphenia">Climacosphenia</tp:taxon-name-part></tp:taxon-name></italic></article-title><source>PhytoKeys</source><day>21</day><month>09</month><year>2022</year><volume>208</volume><fpage>103</fpage><lpage>184</lpage><pub-id pub-id-type="doi">10.3897/phytokeys.208.89913</pub-id></mixed-citation></tp:treatment-meta><tp:nomenclature><label>﻿</label><tp:taxon-name>
                <object-id xmlns:xlink="http://www.w3.org/1999/xlink" content-type="arpha" xlink:type="simple">A8655576-6D79-5DB1-8887-5CF9CFA4FF60</object-id>
                <tp:taxon-name-part taxon-name-part-type="genus" reg="Synedrosphenia">Synedrosphenia</tp:taxon-name-part>
                <tp:taxon-name-part taxon-name-part-type="species" reg="bikarensis">bikarensis</tp:taxon-name-part>
              </tp:taxon-name><tp:taxon-authority>Lobban</tp:taxon-authority><tp:taxon-status xmlns:xlink="http://www.w3.org/1999/xlink" xlink:type="simple">sp. nov.</tp:taxon-status><xref ref-type="fig" rid="F7">Figs 7</xref><xref ref-type="fig" rid="F8">, 8</xref></tp:nomenclature><tp:treatment-sec sec-type="diagnosis" id="SECID0EJSCI"><title>Diagnosis.</title><p>Valve spathulate, heteropolar, differing from <italic><tp:taxon-name><tp:taxon-name-part taxon-name-part-type="genus" reg="Synedrosphenia">S.</tp:taxon-name-part><tp:taxon-name-part taxon-name-part-type="species" reg="parva">parva</tp:taxon-name-part></tp:taxon-name></italic> and <italic><tp:taxon-name><tp:taxon-name-part taxon-name-part-type="genus" reg="Synedrosphenia">S.</tp:taxon-name-part><tp:taxon-name-part taxon-name-part-type="species" reg="gomphonema">gomphonema</tp:taxon-name-part></tp:taxon-name></italic> in valve shape and in the fimbriate pars exterior of the copula.</p></tp:treatment-sec><tp:treatment-sec sec-type="description" id="SECID0EXTCI"><title>Description.</title><p>Cells heteropolar, probably attached by basal pole to seaweeds. Valves spathulate, 214–277 µm long with linear, wider apical portion 12–14 µm wide, narrowing abruptly about halfway down the valve and then more gradually to 6 µm near the basal pole, which is weakly inflated to 7 µm (Fig. <xref ref-type="fig" rid="F7">7A–C</xref>). Both poles bluntly rounded. Striae parallel except weakly radiating at apical pole, 21 in 10 µm; areolae circular, 25 in 10 µm (Fig. <xref ref-type="fig" rid="F7">7D–F</xref>). Internally costae on all virgae except at poles (Figs <xref ref-type="fig" rid="F7">7G</xref>, <xref ref-type="fig" rid="F8">8D, E</xref>). Bifacial annulus indicated only by an offset between striae on valve face and mantle (Fig. <xref ref-type="fig" rid="F7">7D</xref>, oval). There was a junction down the midline of the valve where the inward-growing striae met but no sternum (Fig. <xref ref-type="fig" rid="F7">7B–E</xref>).</p><fig id="F7" position="float" orientation="portrait"><object-id xmlns:xlink="http://www.w3.org/1999/xlink" content-type="doi" xlink:type="simple">10.3897/phytokeys.208.89913.figure7</object-id><object-id xmlns:xlink="http://www.w3.org/1999/xlink" content-type="arpha" xlink:type="simple">23640442-1998-5D13-8AD3-24A7E61C7005</object-id><label>Figure 7.</label><caption><p><italic><tp:taxon-name><tp:taxon-name-part taxon-name-part-type="genus" reg="Synedrosphenia">Synedrosphenia</tp:taxon-name-part><tp:taxon-name-part taxon-name-part-type="species" reg="bikarensis">bikarensis</tp:taxon-name-part></tp:taxon-name></italic> sp. nov. (all from Bikar sample BA5) <bold>A–C</bold> holotype whole valve, basal and apical portions, respectively (LM) <bold>D–F</bold> external SEM views of apical, middle and basal portions, respectively, of a frustule, showing valve structure. Oval in <bold>D</bold> highlights area where break in striae across the annulus can be seen, even though the annulus is not readily visible <bold>G, H</bold> internal views of apical pole with pseudoseptum (arrow) and middle portion (<bold>H</bold>) showing transverse costae and the lack of a longitudinal costa under the annulus <bold>I, J</bold> frustule in girdle view, apical and basal portions, respectively, showing heteropolarity and girdle bands of the epicingulum. Arrows mark the notches visible on the hypovalvocopula at the apical pole and epivalvocopula at the basal pole, indicating the asymmetry. Scale bars: 25 µm (<bold>A</bold>); 10 µm (<bold>B, C, H</bold>); 5 µm (<bold>D–G, I, J</bold>).</p></caption><graphic xmlns:xlink="http://www.w3.org/1999/xlink" xlink:href="phytokeys-208-103_article-89913__-g007.jpg" position="float" orientation="portrait" xlink:type="simple" id="oo_746723.jpg"><uri content-type="original_file" xlink:type="simple">https://binary.pensoft.net/fig/746723</uri></graphic></fig><p>Girdle bands: Cingulum comprising two large, closed bands and a large apical cap (pleura) (Figs <xref ref-type="fig" rid="F7">7I, J</xref>, <xref ref-type="fig" rid="F8">8</xref>). Valvocopula porate (Figs <xref ref-type="fig" rid="F7">7I, J</xref>, <xref ref-type="fig" rid="F8">8A–E</xref>); the pars interior forming a sturdy comb (Fig. <xref ref-type="fig" rid="F8">8A–C</xref>) that matched up with the internal costae of the valve (Fig. <xref ref-type="fig" rid="F8">8D</xref>), though it was not clear whether they aligned or interdigitated with the costae. This was followed by an internal ridge and an adjacent series of pores, often hidden under the valve (Figs <xref ref-type="fig" rid="F7">7I, J</xref>, <xref ref-type="fig" rid="F8">8B, C</xref>). The pars interior was modified asymmetrically at each pole (Fig. <xref ref-type="fig" rid="F8">8D, E</xref>), with a shelf supporting a prominent asymmetrical notch (Fig. <xref ref-type="fig" rid="F7">7I, J</xref> and Fig. <xref ref-type="fig" rid="F8">8A, C</xref>). Apical and basal asymmetries were on opposite sides of the valvocopula (Fig. <xref ref-type="fig" rid="F8">8D, E</xref>, arrows) and the symmetry on the hypotheca was the mirror image of the epitheca (Fig. <xref ref-type="fig" rid="F7">7I, J</xref>, arrows). Pars exterior with three irregular rows of pores, 30 in 10 µm, reducing to two and then one at the basal pole. The copula also had a comb along inner edge of pars interior and a row of pores just under the overlapping valvocopula (Fig. <xref ref-type="fig" rid="F8">8F, G</xref>). Copula internal comb continued around the apical pole; pars exterior dominated by a series of long slits (rimae) that often extended to abvalvar margin (Figs <xref ref-type="fig" rid="F7">7I, J</xref>, <xref ref-type="fig" rid="F8">8G</xref>), resulting in a fringe along the edge of the cingulum except at poles. Both valvocopula and copula narrowed at the poles, leaving a space filled by the pleura, which is possibly a continuous band (Fig. <xref ref-type="fig" rid="F7">7I, J</xref>). We did not see the pars interior of the pleura but it is likely to be fimbriate (see <italic><tp:taxon-name><tp:taxon-name-part taxon-name-part-type="genus" reg="Synedrosphenia">S.</tp:taxon-name-part><tp:taxon-name-part taxon-name-part-type="species" reg="parva">parva</tp:taxon-name-part></tp:taxon-name></italic> below).</p><fig id="F8" position="float" orientation="portrait"><object-id xmlns:xlink="http://www.w3.org/1999/xlink" content-type="doi" xlink:type="simple">10.3897/phytokeys.208.89913.figure8</object-id><object-id xmlns:xlink="http://www.w3.org/1999/xlink" content-type="arpha" xlink:type="simple">AE71C48F-8CF7-54A1-89B4-BE850534E7F0</object-id><label>Figure 8.</label><caption><p><italic><tp:taxon-name><tp:taxon-name-part taxon-name-part-type="genus" reg="Synedrosphenia">Synedrosphenia</tp:taxon-name-part><tp:taxon-name-part taxon-name-part-type="species" reg="bikarensis">bikarensis</tp:taxon-name-part></tp:taxon-name></italic>, cont. <bold>A–C</bold> valvocopula: apical portion in advalvar view (<bold>A</bold>) with asymmetrical notch at apical pole (arrow), middle portion (<bold>B</bold>) with long sturdy fimbriae (ext = external surface, int = internal surface), and basal portion in girdle view (<bold>C</bold>) <bold>D, E</bold> internal views of apical and basal poles, respectively, of same valve with valvocopula, showing opposite asymmetry of the notches (arrows) <bold>F</bold> basal portion of valve with attached girdle bands, showing how the copula fimbriae fit over the valvocopula at poles (arrow) <bold>G</bold> apical portion of copula showing poration. Scale bars: 5 µm.</p></caption><graphic xmlns:xlink="http://www.w3.org/1999/xlink" xlink:href="phytokeys-208-103_article-89913__-g008.jpg" position="float" orientation="portrait" xlink:type="simple" id="oo_746724.jpg"><uri content-type="original_file" xlink:type="simple">https://binary.pensoft.net/fig/746724</uri></graphic></fig></tp:treatment-sec><tp:treatment-sec sec-type="Holotype" id="SECID0EB6CI"><title>Holotype</title><p><bold>(designated here).</bold> Specimen at 14.9 mm E and 9.6 mm S of the mark on slide 2920, deposited at ANSP, accession # ANSP-GC20090. Fig. <xref ref-type="fig" rid="F7">7A–C</xref>.</p></tp:treatment-sec><tp:treatment-sec sec-type="Registration" id="SECID0EW6CI"><title>Registration.</title><p>Phycobank <ext-link xmlns:xlink="http://www.w3.org/1999/xlink" xlink:href="http://phycobank.org/103236" ext-link-type="uri" xlink:type="simple">http://phycobank.org/103236</ext-link>.</p></tp:treatment-sec><tp:treatment-sec sec-type="type locality" id="SECID0EBADI"><title>Type locality.</title><p>Bikar Atoll, Marshall Islands, <named-content xmlns:xlink="http://www.w3.org/1999/xlink" content-type="dwc:verbatimCoordinates" xlink:type="simple"><named-content content-type="geo-json" specific-use="{&#34;type&#34;:&#34;Point&#34;,&#34;coordinates&#34;:[170.096000,12.223000]}" id="NCID0EKADI" xlink:type="simple">12.223°N, 170.096°E</named-content></named-content>, on seaweed filaments attached to coral from a farmer fish territory in the lagoon. Collection number BA-5, October 2019. Andrew McInnis leg.</p></tp:treatment-sec><tp:treatment-sec sec-type="etymology" id="SECID0EPADI"><title>Etymology.</title><p>Named for Bikar Atoll, Republic of the Marshall Islands, where it was collected.</p></tp:treatment-sec><tp:treatment-sec sec-type="Taxonomic comments" id="SECID0EUADI"><title>Taxonomic comments.</title><p>The apparent absence of a bifacial annulus is unique among the <italic><tp:taxon-name><tp:taxon-name-part taxon-name-part-type="genus" reg="Synedrosphenia">Synedrosphenia</tp:taxon-name-part></tp:taxon-name></italic> species described here, where there is usually at least a hyaline line visible on the valve face or at the face-mantle margin. There is, however, a misalignment of striae evident in places along the valve–mantle junction (Fig. <xref ref-type="fig" rid="F7">7D, E</xref>), as observed in the other bifacial-annulus taxa described here, and hence no reason to suppose the growth of the valve proceeds differently. We hypothesize that there is an effective annulus present.</p></tp:treatment-sec></tp:taxon-treatment>
