# Supplementary material for: ﻿Revision of Ardissoneaceae (Bacillariophyta, Mediophyceae) from Micronesian populations, with descriptions of two new genera, Ardissoneopsis and Grunowago, and new species in Ardissonea, Synedrosphenia and Climacosphenia
Source: PhytoKeys. 2022 Sep 21;208:103–84. doi: 10.3897/phytokeys.208.89913 (PMC9848972; doi:10.3897/phytokeys.208.89913)
Supplement: XML Treatment for Synedrosphenia licmophoropsis [file phytokeys.208.89913-treatment6.xml]

<!DOCTYPE tp:taxon-treatment
  PUBLIC "-//TaxonX//DTD Taxonomic Treatment Publishing DTD v0 20100105//EN" "tax-treatment-NSO.dtd">
<tp:taxon-treatment xmlns:tp="http://www.plazi.org/taxpub"><tp:treatment-meta><kwd-group><label>Taxon classification</label><kwd>
                  <named-content content-type="kingdom">Plantae</named-content>
                </kwd><kwd>
                  <named-content content-type="order">Ardissoneales</named-content>
                </kwd><kwd>
                  <named-content content-type="family">Ardissoneaceae</named-content>
                </kwd></kwd-group><mixed-citation publication-type="journal"><person-group><name><surname>Lobban</surname><given-names>Christopher S.</given-names></name><name><surname>Ashworth</surname><given-names>Matt P.</given-names></name><name><surname>Camacho</surname><given-names>Terance</given-names></name><name><surname>Lam</surname><given-names>Daryl W.</given-names></name><name><surname>Theriot</surname><given-names>Edward C.</given-names></name></person-group><article-title>﻿Revision of <tp:taxon-name><tp:taxon-name-part taxon-name-part-type="family">Ardissoneaceae</tp:taxon-name-part></tp:taxon-name> (<tp:taxon-name><tp:taxon-name-part taxon-name-part-type="genus" reg="Bacillariophyta">Bacillariophyta</tp:taxon-name-part></tp:taxon-name>, <tp:taxon-name><tp:taxon-name-part taxon-name-part-type="class">Mediophyceae</tp:taxon-name-part></tp:taxon-name>) from Micronesian populations, with descriptions of two new genera, <italic><tp:taxon-name><tp:taxon-name-part taxon-name-part-type="genus" reg="Ardissoneopsis">Ardissoneopsis</tp:taxon-name-part></tp:taxon-name></italic> and <italic><tp:taxon-name><tp:taxon-name-part taxon-name-part-type="genus" reg="Grunowago">Grunowago</tp:taxon-name-part></tp:taxon-name></italic>, and new species in <italic><tp:taxon-name><tp:taxon-name-part taxon-name-part-type="genus" reg="Ardissonea">Ardissonea</tp:taxon-name-part></tp:taxon-name></italic>, <italic><tp:taxon-name><tp:taxon-name-part taxon-name-part-type="genus" reg="Synedrosphenia">Synedrosphenia</tp:taxon-name-part></tp:taxon-name></italic> and <italic><tp:taxon-name><tp:taxon-name-part taxon-name-part-type="genus" reg="Climacosphenia">Climacosphenia</tp:taxon-name-part></tp:taxon-name></italic></article-title><source>PhytoKeys</source><day>21</day><month>09</month><year>2022</year><volume>208</volume><fpage>103</fpage><lpage>184</lpage><pub-id pub-id-type="doi">10.3897/phytokeys.208.89913</pub-id></mixed-citation></tp:treatment-meta><tp:nomenclature><label>﻿</label><tp:taxon-name>
                <object-id xmlns:xlink="http://www.w3.org/1999/xlink" content-type="arpha" xlink:type="simple">83F11755-EDF7-550E-BF74-C6A871F74A9C</object-id>
                <tp:taxon-name-part taxon-name-part-type="genus" reg="Synedrosphenia">Synedrosphenia</tp:taxon-name-part>
                <tp:taxon-name-part taxon-name-part-type="species" reg="licmophoropsis">licmophoropsis</tp:taxon-name-part>
              </tp:taxon-name><tp:taxon-authority>Lobban</tp:taxon-authority><tp:taxon-status xmlns:xlink="http://www.w3.org/1999/xlink" xlink:type="simple">sp. nov.</tp:taxon-status><xref ref-type="fig" rid="F9">Figs 9</xref><xref ref-type="fig" rid="F10">, 10</xref></tp:nomenclature><tp:treatment-sec sec-type="diagnosis" id="SECID0E3CDI"><title>Diagnosis.</title><p>Extremely long heteropolar cells, differing from other species in the cuneate shape in valve and girdle views.</p></tp:treatment-sec><tp:treatment-sec sec-type="description" id="SECID0ELDDI"><title>Description.</title><p>Frustules heteropolar, tapering uniformly in both valve and girdle view (Figs <xref ref-type="fig" rid="F9">9D</xref>, <xref ref-type="fig" rid="F10">10A, B</xref>), attached to seaweed substrata by mucilage stalks; plastids numerous, lenticular to oval (Fig. <xref ref-type="fig" rid="F9">9A, B</xref>). Valve margins parallel near basal pole, 14 µm wide, widening evenly to 27 µm wide just before the cuneate obtuse or slightly rostrate apical pole, length 600–735 µm (Fig. <xref ref-type="fig" rid="F9">9A–D</xref>). Striae parallel except radiate near apical pole, 19 in 10 µm near the apical pole, 16–17 near the basal pole (Fig. <xref ref-type="fig" rid="F9">9E–H</xref>). Annulus, evident even in living specimens (Fig. <xref ref-type="fig" rid="F9">9A</xref>), nearly halfway between centerline and valve margin (Fig. <xref ref-type="fig" rid="F9">9B–H</xref>), underlain by a longitudinal costa except at apical pole (Fig. <xref ref-type="fig" rid="F9">9G, H</xref>). Valve border with a rim along its length and shallow pseudosepta at each pole (Fig. <xref ref-type="fig" rid="F9">9G, H</xref>), the latter matched by extensive development of the valvocopula. In girdle view, three bands evident, all fimbriate (Fig. <xref ref-type="fig" rid="F10">10A–C, F</xref>). Valvocopula bearing a row of pores at the edge of the pars interior and five rows of pores on the exterior near the apical pole, reduced to two near the basal pole, the pores in a decussate pattern, 27 in 10 µm, the edge of the pars interior bearing short fimbriae near the apical pole, longer elsewhere (Fig. <xref ref-type="fig" rid="F10">10D–F</xref>). The pars interior of the valvocopula at the poles formed a deep shelf with an irregular surface (Fig. <xref ref-type="fig" rid="F10">10D, E</xref>), creating a notch on one side and a shallower, longer gap on the other (Fig. <xref ref-type="fig" rid="F10">10A, B</xref>); notches were on opposite sides of both the valvocopula itself and when comparing epitheca and hypotheca (Fig. <xref ref-type="fig" rid="F10">10A, B</xref> arrows). The line of pores along the edge of pars exterior moved to inner edge of the gap and became slitlike (Fig. <xref ref-type="fig" rid="F10">10G</xref>, arrow). Copula (Fig. <xref ref-type="fig" rid="F10">10A, B, F, H</xref>) wider, again with pores in a decussate pattern, about 10 rows near apical pole diminishing to five at the basal pole, a wide delicate fringe along the edge of the pars interior. The relationship between the first two girdle bands at the poles is shown in Fig. <xref ref-type="fig" rid="F10">10I</xref>. The pleura (Fig. <xref ref-type="fig" rid="F10">10A–C</xref>) had a broad apical cap, quickly tapering to a narrow external line with fimbriate pars interior, broadening again somewhat at the basal pole; this band lacked pores.</p><fig id="F9" position="float" orientation="portrait"><object-id xmlns:xlink="http://www.w3.org/1999/xlink" content-type="doi" xlink:type="simple">10.3897/phytokeys.208.89913.figure9</object-id><object-id xmlns:xlink="http://www.w3.org/1999/xlink" content-type="arpha" xlink:type="simple">3D28222D-B8B3-5474-9A22-4AB5CAF366B6</object-id><label>Figure 9.</label><caption><p><italic><tp:taxon-name><tp:taxon-name-part taxon-name-part-type="genus" reg="Synedrosphenia">Synedrosphenia</tp:taxon-name-part><tp:taxon-name-part taxon-name-part-type="species" reg="licmophoropsis">licmophoropsis</tp:taxon-name-part></tp:taxon-name></italic> sp. nov. <bold>A</bold> apical pole of living cell showing plastids and annulus (arrow) (GU44AV-8) <bold>B–D</bold> holotype valve from GU55B-4 in LM: apical and basal portions showing annulus and entire valve <bold>E, F</bold> external view of valve, SEM: basal and apical poles, respectively, same scale (GU44Y-13) <bold>G, H</bold> apical and basal poles, respectively, valve in internal view, SEM, showing longitudinal and transverse costae and pseudosepta (arrows) (GU56A-2). Scale bars: 50 µm (<bold>D</bold>); 10 µm (<bold>A–C, E–G</bold>); 5 µm (<bold>H</bold>).</p></caption><graphic xmlns:xlink="http://www.w3.org/1999/xlink" xlink:href="phytokeys-208-103_article-89913__-g009.jpg" position="float" orientation="portrait" xlink:type="simple" id="oo_746725.jpg"><uri content-type="original_file" xlink:type="simple">https://binary.pensoft.net/fig/746725</uri></graphic></fig><fig id="F10" position="float" orientation="portrait"><object-id xmlns:xlink="http://www.w3.org/1999/xlink" content-type="doi" xlink:type="simple">10.3897/phytokeys.208.89913.figure10</object-id><object-id xmlns:xlink="http://www.w3.org/1999/xlink" content-type="arpha" xlink:type="simple">E57D66DB-6A63-52C3-8ABF-2EBAC2C4481D</object-id><label>Figure 10.</label><caption><p><italic><tp:taxon-name><tp:taxon-name-part taxon-name-part-type="genus" reg="Synedrosphenia">Synedrosphenia</tp:taxon-name-part><tp:taxon-name-part taxon-name-part-type="species" reg="licmophoropsis">licmophoropsis</tp:taxon-name-part></tp:taxon-name></italic> sp. nov., girdle bands <bold>A, B</bold> frustule in girdle view with thecal elements labeled, respectively on the apical part and the basal pole of the same cell also showing the asymmetrical apical notches in the valvocopula (arrows) (GU55D-3) <bold>C</bold> small portion near middle of frustule where pleura (pl) is exposed (GU76B-2) <bold>D, E</bold> basal pole of valvocopulae at 0° tilt with opposite valve in the background and tilted to show complex shape of the pars interior, arrowhead pointing toward notch (GU76B-2 and TK4, respectively) <bold>F</bold> portions of valvocopula and copula showing fimbriate inner edges (GU55D-3) <bold>G</bold> valvocopula, apical pole in abvalvar aspect with attached valve, showing elongated pores on inner edge (arrow) (GU44BJ-2) <bold>H</bold> apical portion of copula showing very long fimbriae at the tip (arrow) (GU55D-3) <bold>I</bold> relationship between first two girdle bands at basal pole, the long fimbriae of the copula overlapping the valvocopula (GU76B-2). Scale bars: 10 µm (<bold>A, B, F, H</bold>); 5 µm (<bold>C–E, G, I</bold>).</p></caption><graphic xmlns:xlink="http://www.w3.org/1999/xlink" xlink:href="phytokeys-208-103_article-89913__-g010.jpg" position="float" orientation="portrait" xlink:type="simple" id="oo_746726.jpg"><uri content-type="original_file" xlink:type="simple">https://binary.pensoft.net/fig/746726</uri></graphic></fig></tp:treatment-sec><tp:treatment-sec sec-type="Holotype" id="SECID0EUNDI"><title>Holotype</title><p><bold>(designated here).</bold> Specimen at 13.0 mm E and 5.0 mm S of the mark on slide 455, deposited at ANSP accession # ANSP-GC20086. Fig. <xref ref-type="fig" rid="F9">9B–D</xref>.</p></tp:treatment-sec><tp:treatment-sec sec-type="Registration" id="SECID0EJODI"><title>Registration.</title><p>Phycobank <ext-link xmlns:xlink="http://www.w3.org/1999/xlink" xlink:href="http://phycobank.org/103237" ext-link-type="uri" xlink:type="simple">http://phycobank.org/103237</ext-link>.</p></tp:treatment-sec><tp:treatment-sec sec-type="type locality" id="SECID0EUODI"><title>Type locality.</title><p>“Pete’s Reef” (commercial dive site), Agat Bay, <named-content xmlns:xlink="http://www.w3.org/1999/xlink" content-type="dwc:verbatimCoordinates" xlink:type="simple"><named-content content-type="geo-json" specific-use="{&#34;type&#34;:&#34;Point&#34;,&#34;coordinates&#34;:[144.639000,13.347000]}" id="NCID0E4ODI" xlink:type="simple">13.347°N, 144.639°E</named-content></named-content>. Epiphytic on <italic><tp:taxon-name><tp:taxon-name-part taxon-name-part-type="genus" reg="Halimeda">Halimeda</tp:taxon-name-part></tp:taxon-name></italic> at 10 m, collection number GU55B-4, 13 Dec. 2008. C. Lobban and M. Schefter, leg.</p></tp:treatment-sec><tp:treatment-sec sec-type="material" id="SECID0ESPDI"><title>Additional materials examined.</title><p>Guam: GU44Y-13!, GU44AV-8!, GU54A-B!, GU56A-2!, GU66B-6!, GU76B-2. Federated States of Micronesia: Yap: Y-37-8!; Marshall Islands: Bikar Atoll BA-5!.</p></tp:treatment-sec><tp:treatment-sec sec-type="etymology" id="SECID0EXPDI"><title>Etymology.</title><p>Named for its resemblance to certain large <italic><tp:taxon-name><tp:taxon-name-part taxon-name-part-type="genus" reg="Licmophora">Licmophora</tp:taxon-name-part></tp:taxon-name></italic> spp., especially <italic><tp:taxon-name><tp:taxon-name-part taxon-name-part-type="genus" reg="Licmophora">L.</tp:taxon-name-part><tp:taxon-name-part taxon-name-part-type="species" reg="attenuata">attenuata</tp:taxon-name-part></tp:taxon-name></italic> Lobban, Tharngan and Ashworth.</p></tp:treatment-sec><tp:treatment-sec sec-type="Taxonomic comments" id="SECID0EYQDI"><title>Taxonomic comments.</title><p>Longer and more evenly tapered, apical pole broadly rounded, striae denser compared to <italic><tp:taxon-name><tp:taxon-name-part taxon-name-part-type="genus" reg="Synedrosphenia">S.</tp:taxon-name-part><tp:taxon-name-part taxon-name-part-type="species" reg="gomphonema">gomphonema</tp:taxon-name-part></tp:taxon-name></italic>; valves appearing narrower than <italic><tp:taxon-name><tp:taxon-name-part taxon-name-part-type="genus" reg="Synedrosphenia">S.</tp:taxon-name-part><tp:taxon-name-part taxon-name-part-type="species" reg="gomphonema">gomphonema</tp:taxon-name-part></tp:taxon-name></italic> because of the greater length, but the apical poles are equally wide.</p></tp:treatment-sec></tp:taxon-treatment>
