# Supplementary material for: ﻿Revision of Ardissoneaceae (Bacillariophyta, Mediophyceae) from Micronesian populations, with descriptions of two new genera, Ardissoneopsis and Grunowago, and new species in Ardissonea, Synedrosphenia and Climacosphenia
Source: PhytoKeys. 2022 Sep 21;208:103–84. doi: 10.3897/phytokeys.208.89913 (PMC9848972; doi:10.3897/phytokeys.208.89913)
Supplement: XML Treatment for Synedrosphenia parva [file phytokeys.208.89913-treatment7.xml]

<!DOCTYPE tp:taxon-treatment
  PUBLIC "-//TaxonX//DTD Taxonomic Treatment Publishing DTD v0 20100105//EN" "tax-treatment-NSO.dtd">
<tp:taxon-treatment xmlns:tp="http://www.plazi.org/taxpub"><tp:treatment-meta><kwd-group><label>Taxon classification</label><kwd>
                  <named-content content-type="kingdom">Plantae</named-content>
                </kwd><kwd>
                  <named-content content-type="order">Ardissoneales</named-content>
                </kwd><kwd>
                  <named-content content-type="family">Ardissoneaceae</named-content>
                </kwd></kwd-group><mixed-citation publication-type="journal"><person-group><name><surname>Lobban</surname><given-names>Christopher S.</given-names></name><name><surname>Ashworth</surname><given-names>Matt P.</given-names></name><name><surname>Camacho</surname><given-names>Terance</given-names></name><name><surname>Lam</surname><given-names>Daryl W.</given-names></name><name><surname>Theriot</surname><given-names>Edward C.</given-names></name></person-group><article-title>﻿Revision of <tp:taxon-name><tp:taxon-name-part taxon-name-part-type="family">Ardissoneaceae</tp:taxon-name-part></tp:taxon-name> (<tp:taxon-name><tp:taxon-name-part taxon-name-part-type="genus" reg="Bacillariophyta">Bacillariophyta</tp:taxon-name-part></tp:taxon-name>, <tp:taxon-name><tp:taxon-name-part taxon-name-part-type="class">Mediophyceae</tp:taxon-name-part></tp:taxon-name>) from Micronesian populations, with descriptions of two new genera, <italic><tp:taxon-name><tp:taxon-name-part taxon-name-part-type="genus" reg="Ardissoneopsis">Ardissoneopsis</tp:taxon-name-part></tp:taxon-name></italic> and <italic><tp:taxon-name><tp:taxon-name-part taxon-name-part-type="genus" reg="Grunowago">Grunowago</tp:taxon-name-part></tp:taxon-name></italic>, and new species in <italic><tp:taxon-name><tp:taxon-name-part taxon-name-part-type="genus" reg="Ardissonea">Ardissonea</tp:taxon-name-part></tp:taxon-name></italic>, <italic><tp:taxon-name><tp:taxon-name-part taxon-name-part-type="genus" reg="Synedrosphenia">Synedrosphenia</tp:taxon-name-part></tp:taxon-name></italic> and <italic><tp:taxon-name><tp:taxon-name-part taxon-name-part-type="genus" reg="Climacosphenia">Climacosphenia</tp:taxon-name-part></tp:taxon-name></italic></article-title><source>PhytoKeys</source><day>21</day><month>09</month><year>2022</year><volume>208</volume><fpage>103</fpage><lpage>184</lpage><pub-id pub-id-type="doi">10.3897/phytokeys.208.89913</pub-id></mixed-citation></tp:treatment-meta><tp:nomenclature><label>﻿</label><tp:taxon-name>
                <object-id xmlns:xlink="http://www.w3.org/1999/xlink" content-type="arpha" xlink:type="simple">B483AA28-E6A7-50B6-AE64-0877CF7E49E5</object-id>
                <tp:taxon-name-part taxon-name-part-type="genus" reg="Synedrosphenia">Synedrosphenia</tp:taxon-name-part>
                <tp:taxon-name-part taxon-name-part-type="species" reg="parva">parva</tp:taxon-name-part>
              </tp:taxon-name><tp:taxon-authority>Lobban</tp:taxon-authority><tp:taxon-status xmlns:xlink="http://www.w3.org/1999/xlink" xlink:type="simple">sp. nov.</tp:taxon-status><xref ref-type="fig" rid="F11">Figs 11</xref><xref ref-type="fig" rid="F12">, 12</xref></tp:nomenclature><tp:treatment-sec sec-type="diagnosis" id="SECID0ELTDI"><title>Diagnosis.</title><p>Shorter and narrower than <italic><tp:taxon-name><tp:taxon-name-part taxon-name-part-type="genus" reg="Synedrosphenia">S.</tp:taxon-name-part><tp:taxon-name-part taxon-name-part-type="species" reg="gomphonema">gomphonema</tp:taxon-name-part></tp:taxon-name></italic> and more finely striated. Girdle bands distinctive: copula with very long internal fimbriae at poles, pleura a large apical cap.</p></tp:treatment-sec><tp:treatment-sec sec-type="description" id="SECID0EOUDI"><title>Description.</title><p>Frustules heteropolar in valve and girdle views (Fig. <xref ref-type="fig" rid="F11">11A, F, G</xref>) with numerous small plastids (not shown). Valves 196–250 µm long, 18 µm wide near the apical pole, clavate with acutely rounded to weakly rostrate apical poles (Fig. <xref ref-type="fig" rid="F11">11A–E</xref>). The annulus evident in LM but close to edge of valve face (Fig. <xref ref-type="fig" rid="F11">11A, C</xref>). Valve surface with weak longitudinal furrows, mantle deeper toward apical pole (ca. 11 vs. 5 areolae deep) (Fig. <xref ref-type="fig" rid="F11">11 B, C, F, G</xref>). Striae 16 in 10 µm near basal pole, 18–20 in 10 µm near apical pole, parallel except radiate at apical pole (Fig. <xref ref-type="fig" rid="F11">11A–E</xref>). Pseudosepta present at both poles (Fig. <xref ref-type="fig" rid="F11">11D, E</xref>); longitudinal costae subtending annulus and transverse costae on vimenes except at apical pole (Fig. <xref ref-type="fig" rid="F11">11D, E</xref>). Three girdle bands are present (Figs <xref ref-type="fig" rid="F11">11F, G</xref>, <xref ref-type="fig" rid="F12">12E–G</xref>). Valvocopula with a row of pores along outer edge of pars interior plus three rows decreasing to one on pars exterior; pars interior with a notched flange at each pole and a fimbriate edge (Fig. <xref ref-type="fig" rid="F12">12B</xref>). Copula with up to nine rows of pores at apical pole in decussate pattern, decreasing to three near basal pole (Figs <xref ref-type="fig" rid="F11">11F, G</xref>, <xref ref-type="fig" rid="F12">12C, D</xref>). Pleurae a pair of polar caps (connecting band not seen), the apical cap relatively massive with small pores and fimbriate (Figs <xref ref-type="fig" rid="F11">11F</xref>, <xref ref-type="fig" rid="F12">12E–G</xref>), basal cap smaller, with fewer pores (Fig. <xref ref-type="fig" rid="F11">11G</xref> arrowhead).</p><fig id="F11" position="float" orientation="portrait"><object-id xmlns:xlink="http://www.w3.org/1999/xlink" content-type="doi" xlink:type="simple">10.3897/phytokeys.208.89913.figure11</object-id><object-id xmlns:xlink="http://www.w3.org/1999/xlink" content-type="arpha" xlink:type="simple">A66EE620-5225-580D-B0DF-CA121F835CE4</object-id><label>Figure 11.</label><caption><p><italic><tp:taxon-name><tp:taxon-name-part taxon-name-part-type="genus" reg="Synedrosphenia">Synedrosphenia</tp:taxon-name-part><tp:taxon-name-part taxon-name-part-type="species" reg="parva">parva</tp:taxon-name-part></tp:taxon-name></italic> sp. nov. <bold>A</bold> holotype from Guam in LM, arrow indicates annulus near valve face–mantle junction (GU75A-4) <bold>B, C</bold> valve in external view (SEM), basal and apical poles, respectively, arrow indicates annulus (GU75A-4) <bold>D, E</bold> internal views of apical and basal poles, respectively, arrows indicate pseudoseptum (J5) <bold>F, G</bold> frustule in girdle view, apical and basal portions, respectively, showing the girdle bands including the large apical cap of the pleura, smaller at the basal pole and perhaps not connected (arrowhead in <bold>G</bold> indicates the apparent end of the pleura); arrows on <bold>F, G</bold> point to polar notches (GU75A-4). Scale bars: 25 µm (<bold>A</bold>); 10 µm (<bold>B, C, F, G</bold>); 5 µm (<bold>D, E</bold>).</p></caption><graphic xmlns:xlink="http://www.w3.org/1999/xlink" xlink:href="phytokeys-208-103_article-89913__-g011.jpg" position="float" orientation="portrait" xlink:type="simple" id="oo_746727.jpg"><uri content-type="original_file" xlink:type="simple">https://binary.pensoft.net/fig/746727</uri></graphic></fig><fig id="F12" position="float" orientation="portrait"><object-id xmlns:xlink="http://www.w3.org/1999/xlink" content-type="doi" xlink:type="simple">10.3897/phytokeys.208.89913.figure12</object-id><object-id xmlns:xlink="http://www.w3.org/1999/xlink" content-type="arpha" xlink:type="simple">EEDEA4FB-FD99-561B-B142-A7BABEB69023</object-id><label>Figure 12.</label><caption><p><italic><tp:taxon-name><tp:taxon-name-part taxon-name-part-type="genus" reg="Synedrosphenia">Synedrosphenia</tp:taxon-name-part><tp:taxon-name-part taxon-name-part-type="species" reg="parva">parva</tp:taxon-name-part></tp:taxon-name></italic> sp. nov., cont. All GU75A-4 <bold>A, B</bold> valvocopula showing apical internal side from abvalvar position, and portion of middle from advalvar side, respectively, showing row of pores along base of pars interior and fimbriae <bold>C</bold> internal view of apical pole with valvocopula in situ and the copula, broken in the middle, covering the valvocopula around the apical pole and left side <bold>D</bold> basal pole of same specimen, again showing the long fimbriae overlapping the valvocopula <bold>E, F</bold> frustules tilted to show polar (apical) architecture of, respectively a recently divided cell, where the pleura is in place between the copulae of the two cingula, and a non-dividing cell <bold>G</bold> detail of a pleura loosened from its position and showing some of the fimbriae (still tucked under the copula at top of image). Scale bars: 10 µm (<bold>A</bold>); 5 µm (<bold>B, D–F</bold>); 2.5 µm (<bold>C, D, G</bold>).</p></caption><graphic xmlns:xlink="http://www.w3.org/1999/xlink" xlink:href="phytokeys-208-103_article-89913__-g012.jpg" position="float" orientation="portrait" xlink:type="simple" id="oo_746728.jpg"><uri content-type="original_file" xlink:type="simple">https://binary.pensoft.net/fig/746728</uri></graphic></fig></tp:treatment-sec><tp:treatment-sec sec-type="Holotype" id="SECID0EA4DI"><title>Holotype</title><p><bold>(designated here).</bold> Specimen at 15.3 mm E and 12.7 mm S of the mark on slide 2326, deposited at ANSP accession # ANSP-GC20088. Fig. <xref ref-type="fig" rid="F11">11A</xref>.</p></tp:treatment-sec><tp:treatment-sec sec-type="Registration" id="SECID0EV4DI"><title>Registration.</title><p>Phycobank <ext-link xmlns:xlink="http://www.w3.org/1999/xlink" xlink:href="http://phycobank.org/103238" ext-link-type="uri" xlink:type="simple">http://phycobank.org/103238</ext-link>.</p></tp:treatment-sec><tp:treatment-sec sec-type="type locality" id="SECID0EA5DI"><title>Type locality.</title><p>Agat Reef behind Anae I., Agat Bay, <named-content xmlns:xlink="http://www.w3.org/1999/xlink" content-type="dwc:verbatimCoordinates" xlink:type="simple"><named-content content-type="geo-json" specific-use="{&#34;type&#34;:&#34;Point&#34;,&#34;coordinates&#34;:[144.645000,13.357000]}" id="NCID0EJ5DI" xlink:type="simple">13.357°N, 144.645°E</named-content></named-content>. Epiphytic on seaweed at low tide line, collection number GU75A-4, 6 May 2017. C. Lobban and M. Schefter leg.</p></tp:treatment-sec><tp:treatment-sec sec-type="material" id="SECID0EX5DI"><title>Additional materials examined.</title><p>F.S.M.: Chuuk, TK4!; Marshall Islands. Jaluit Atoll, J5!.</p></tp:treatment-sec><tp:treatment-sec sec-type="etymology" id="SECID0E35DI"><title>Etymology.</title><p>Named for its small size within the genus.</p></tp:treatment-sec></tp:taxon-treatment>
