# Supplementary material for: ﻿Revision of Ardissoneaceae (Bacillariophyta, Mediophyceae) from Micronesian populations, with descriptions of two new genera, Ardissoneopsis and Grunowago, and new species in Ardissonea, Synedrosphenia and Climacosphenia
Source: PhytoKeys. 2022 Sep 21;208:103–84. doi: 10.3897/phytokeys.208.89913 (PMC9848972; doi:10.3897/phytokeys.208.89913)
Supplement: XML Treatment for Synedrosphenia recta [file phytokeys.208.89913-treatment8.xml]

<!DOCTYPE tp:taxon-treatment
  PUBLIC "-//TaxonX//DTD Taxonomic Treatment Publishing DTD v0 20100105//EN" "tax-treatment-NSO.dtd">
<tp:taxon-treatment xmlns:tp="http://www.plazi.org/taxpub"><tp:treatment-meta><kwd-group><label>Taxon classification</label><kwd>
                  <named-content content-type="kingdom">Plantae</named-content>
                </kwd><kwd>
                  <named-content content-type="order">Ardissoneales</named-content>
                </kwd><kwd>
                  <named-content content-type="family">Ardissoneaceae</named-content>
                </kwd></kwd-group><mixed-citation publication-type="journal"><person-group><name><surname>Lobban</surname><given-names>Christopher S.</given-names></name><name><surname>Ashworth</surname><given-names>Matt P.</given-names></name><name><surname>Camacho</surname><given-names>Terance</given-names></name><name><surname>Lam</surname><given-names>Daryl W.</given-names></name><name><surname>Theriot</surname><given-names>Edward C.</given-names></name></person-group><article-title>﻿Revision of <tp:taxon-name><tp:taxon-name-part taxon-name-part-type="family">Ardissoneaceae</tp:taxon-name-part></tp:taxon-name> (<tp:taxon-name><tp:taxon-name-part taxon-name-part-type="genus" reg="Bacillariophyta">Bacillariophyta</tp:taxon-name-part></tp:taxon-name>, <tp:taxon-name><tp:taxon-name-part taxon-name-part-type="class">Mediophyceae</tp:taxon-name-part></tp:taxon-name>) from Micronesian populations, with descriptions of two new genera, <italic><tp:taxon-name><tp:taxon-name-part taxon-name-part-type="genus" reg="Ardissoneopsis">Ardissoneopsis</tp:taxon-name-part></tp:taxon-name></italic> and <italic><tp:taxon-name><tp:taxon-name-part taxon-name-part-type="genus" reg="Grunowago">Grunowago</tp:taxon-name-part></tp:taxon-name></italic>, and new species in <italic><tp:taxon-name><tp:taxon-name-part taxon-name-part-type="genus" reg="Ardissonea">Ardissonea</tp:taxon-name-part></tp:taxon-name></italic>, <italic><tp:taxon-name><tp:taxon-name-part taxon-name-part-type="genus" reg="Synedrosphenia">Synedrosphenia</tp:taxon-name-part></tp:taxon-name></italic> and <italic><tp:taxon-name><tp:taxon-name-part taxon-name-part-type="genus" reg="Climacosphenia">Climacosphenia</tp:taxon-name-part></tp:taxon-name></italic></article-title><source>PhytoKeys</source><day>21</day><month>09</month><year>2022</year><volume>208</volume><fpage>103</fpage><lpage>184</lpage><pub-id pub-id-type="doi">10.3897/phytokeys.208.89913</pub-id></mixed-citation></tp:treatment-meta><tp:nomenclature><label>﻿</label><tp:taxon-name>
                <object-id xmlns:xlink="http://www.w3.org/1999/xlink" content-type="arpha" xlink:type="simple">608DA78F-B66D-52FA-AA28-F02427F112B2</object-id>
                <tp:taxon-name-part taxon-name-part-type="genus" reg="Synedrosphenia">Synedrosphenia</tp:taxon-name-part>
                <tp:taxon-name-part taxon-name-part-type="species" reg="recta">recta</tp:taxon-name-part>
              </tp:taxon-name><tp:taxon-authority>Lobban</tp:taxon-authority><tp:taxon-status xmlns:xlink="http://www.w3.org/1999/xlink" xlink:type="simple">sp. nov.</tp:taxon-status><xref ref-type="fig" rid="F13">Fig. 13</xref></tp:nomenclature><tp:treatment-sec sec-type="diagnosis" id="SECID0EMAAK"><title>Diagnosis.</title><p>Long, straight valves with isopolar, bluntly rounded poles, differing from <tp:taxon-name><tp:taxon-name-part taxon-name-part-type="genus" reg="Synedrosphenia">Synedrosphenia</tp:taxon-name-part> (<tp:taxon-name-part taxon-name-part-type="subgenus" reg="Ardissonea">Ardissonea</tp:taxon-name-part>) <tp:taxon-name-part taxon-name-part-type="species" reg="crystallina">crystallina</tp:taxon-name-part></tp:taxon-name> in the marginal annulus, shape of pole, and poration on girdle bands, and from <tp:taxon-name><tp:taxon-name-part taxon-name-part-type="genus" reg="Synedrosphenia">Synedrosphenia</tp:taxon-name-part> (<tp:taxon-name-part taxon-name-part-type="subgenus" reg="Ardissonea">Ardissonea</tp:taxon-name-part>) <tp:taxon-name-part taxon-name-part-type="species" reg="fulgens">fulgens</tp:taxon-name-part></tp:taxon-name> in the notch and poration of the valvocopula.</p></tp:treatment-sec><tp:treatment-sec sec-type="description" id="SECID0EJCAK"><title>Description.</title><p>Valves linear, slightly wider in the middle, isopolar with bluntly rounded poles, length 406–430 µm, width 13–16 µm, striae parallel except at pole, 16–18 in 10 µm, areolae slightly elongated in apical axis (Fig. <xref ref-type="fig" rid="F13">13A–D</xref>). Valve face longitudinally depressed along midline (Fig. <xref ref-type="fig" rid="F13">13F, I, K</xref>). Annulus detectable externally as a narrow space between areolae around pole and along edge of valve face (Fig. <xref ref-type="fig" rid="F13">13D</xref> arrows); internally, the end is seen between the areolae at the pole and can be traced around the same as externally (Fig. <xref ref-type="fig" rid="F13">13H, L</xref> arrows). There are no longitudinal costae (Fig. <xref ref-type="fig" rid="F13">13E, J</xref> arrow) and transverse costae underlie the vimines as continuous costae from one marginal rim to the other (Fig. <xref ref-type="fig" rid="F13">13J</xref>). Valvocopula (Fig. <xref ref-type="fig" rid="F13">13E–J</xref>) lacking external areolae, pores along edge of pars interior have costae between them on the pars interior, appearing to be slits (compare Fig. <xref ref-type="fig" rid="F13">13H, J</xref>) and the line deflects around the asymmetric sculpting at pole (Fig. <xref ref-type="fig" rid="F13">13H</xref>). A discrete notch at pole of valvocopula (Fig. <xref ref-type="fig" rid="F13">13F, G, I</xref>); fimbriae not observed. Copula (Fig. <xref ref-type="fig" rid="F13">13E, F</xref>) broader with a line along interior–exterior boundary dividing internal bifurcated fimbriae from external part perforated by long slits (rimae) that sometimes continued to the abvalvar edge; perforations discontinued around pole. Pleura glimpsed in Fig. <xref ref-type="fig" rid="F13">13K</xref>, apparently apical caps joined by very narrow perforated band lacking fimbriae.</p><fig id="F13" position="float" orientation="portrait"><object-id xmlns:xlink="http://www.w3.org/1999/xlink" content-type="doi" xlink:type="simple">10.3897/phytokeys.208.89913.figure13</object-id><object-id xmlns:xlink="http://www.w3.org/1999/xlink" content-type="arpha" xlink:type="simple">A54FA62A-588C-58D4-9215-010DD4FD79C8</object-id><label>Figure 13.</label><caption><p><italic><tp:taxon-name><tp:taxon-name-part taxon-name-part-type="genus" reg="Synedrosphenia">Synedrosphenia</tp:taxon-name-part><tp:taxon-name-part taxon-name-part-type="species" reg="recta">recta</tp:taxon-name-part></tp:taxon-name></italic> sp. nov. Chuuk TK28 except as noted <bold>A, C</bold> holotype and details of pole at two focal planes, showing valve face and valvocopula <bold>B, D–F</bold> specimen in SEM with details of pole at 0° tilt (<bold>D</bold>), arrows showing position of annulus, and 60° tilted views of central portion (<bold>E</bold>) showing copula and opposite pole (<bold>F</bold>) showing copula and valvocopula with apical notch (arrow) <bold>G, H</bold> internal view of a pole with valve and valvocopula at 60° tilt, showing apical notch (arrow), and at 0° tilt, showing apical area without transapical costae; arrows show inferred position of annulus as in <bold>D</bold> and absence of longitudinal costae <bold>I</bold> polar view of valve with valvocopula, showing apical notch <bold>J</bold> broken valve showing continuous transverse costae (arrow) and pores on pars interior of valvocopula (arrowheads) <bold>K</bold> specimen from Guam (GU76B-4), showing fragments of very narrow pleura (pl, arrows) <bold>L</bold> specimen from Jaluit (J5), pole of valve without valvocopula, showing continuous rim and absence of longitudinal costae; two-way arrow marks position of annulus, as in <bold>D, H</bold>. Scale bars: 50 µm (<bold>A, B</bold>); 10 µm (<bold>C</bold>); 5 µm (<bold>D–L</bold>).</p></caption><graphic xmlns:xlink="http://www.w3.org/1999/xlink" xlink:href="phytokeys-208-103_article-89913__-g013.jpg" position="float" orientation="portrait" xlink:type="simple" id="oo_746729.jpg"><uri content-type="original_file" xlink:type="simple">https://binary.pensoft.net/fig/746729</uri></graphic></fig></tp:treatment-sec><tp:treatment-sec sec-type="Holotype" id="SECID0ETJAK"><title>Holotype</title><p><bold>(designated here).</bold> Specimen at 14.3 mm E and 5.7 mm S of the larger mark on slide 154, deposited at ANSP accession # ANSP-GC20113. Fig. <xref ref-type="fig" rid="F13">13A, C</xref>.</p></tp:treatment-sec><tp:treatment-sec sec-type="Registration" id="SECID0EIKAK"><title>Registration.</title><p>Phycobank <ext-link xmlns:xlink="http://www.w3.org/1999/xlink" xlink:href="http://phycobank.org/103239" ext-link-type="uri" xlink:type="simple">http://phycobank.org/103239</ext-link>.</p></tp:treatment-sec><tp:treatment-sec sec-type="type locality" id="SECID0ETKAK"><title>Type locality.</title><p>Federated States of Micronesia: Chuuk: Moch Islet at Eastern Passage of the barrier reef (<named-content xmlns:xlink="http://www.w3.org/1999/xlink" content-type="dwc:verbatimCoordinates" xlink:type="simple"><named-content content-type="geo-json" specific-use="{&#34;type&#34;:&#34;Point&#34;,&#34;coordinates&#34;:[151.966611,7.514083]}" id="NCID0E3KAK" xlink:type="simple">7°30'50.7"N, 151°57'59.8"E</named-content></named-content>), epiphytic on filamentous seaweeds in farmer fish territory, collection number TK28, 30 May 1991. C.S. Lobban and M. Schefter leg.</p></tp:treatment-sec><tp:treatment-sec sec-type="material" id="SECID0EKLAK"><title>Additional materials examined.</title><p>Guam: GU76B-2!. Marshall Islands: Jaluit, J5!.</p></tp:treatment-sec><tp:treatment-sec sec-type="etymology" id="SECID0EPLAK"><title>Etymology.</title><p>L. <italic>rectus</italic>, straight. Named for its parallel sides and isopolarity.</p></tp:treatment-sec><tp:treatment-sec sec-type="Taxonomic comments" id="SECID0EAMAK"><title>Taxonomic comments.</title><p>This species resembles two former <italic><tp:taxon-name><tp:taxon-name-part taxon-name-part-type="genus" reg="Ardissonea">Ardissonea</tp:taxon-name-part></tp:taxon-name></italic> species which we are separating into different genera. The complex polar architecture places it in <italic><tp:taxon-name><tp:taxon-name-part taxon-name-part-type="genus" reg="Synedrosphenia">Synedrosphenia</tp:taxon-name-part></tp:taxon-name></italic>, within which it is differentiated from <tp:taxon-name><tp:taxon-name-part taxon-name-part-type="genus" reg="Synedrosphenia">S.</tp:taxon-name-part> (<tp:taxon-name-part taxon-name-part-type="subgenus" reg="Ardissonea">Ardissonea</tp:taxon-name-part>) <tp:taxon-name-part taxon-name-part-type="species" reg="crystallina">crystallina</tp:taxon-name-part></tp:taxon-name> by the marginal annulus, bluntly rounded poles, plain valvocopula and slits on the copula. The shape of the poles and the marginal annulus resemble <italic><tp:taxon-name><tp:taxon-name-part taxon-name-part-type="genus" reg="Ardissoneopsis">Ardissoneopsis</tp:taxon-name-part><tp:taxon-name-part taxon-name-part-type="species" reg="fulgicans">fulgicans</tp:taxon-name-part></tp:taxon-name></italic>, and in LM of Chuuk samples <italic><tp:taxon-name><tp:taxon-name-part taxon-name-part-type="genus" reg="Synedrosphenia">S.</tp:taxon-name-part><tp:taxon-name-part taxon-name-part-type="species" reg="recta">recta</tp:taxon-name-part></tp:taxon-name></italic> was distinguishable only by length, the <italic><tp:taxon-name><tp:taxon-name-part taxon-name-part-type="genus" reg="Ardissoneopsis">A.</tp:taxon-name-part><tp:taxon-name-part taxon-name-part-type="species" reg="fulgicans">fulgicans</tp:taxon-name-part></tp:taxon-name></italic> specimens being only 300 µm long. We first noticed it when we found a specimen, apparently of <italic><tp:taxon-name><tp:taxon-name-part taxon-name-part-type="genus" reg="Ardissoneopsis">A.</tp:taxon-name-part><tp:taxon-name-part taxon-name-part-type="species" reg="fulgicans">fulgicans</tp:taxon-name-part></tp:taxon-name></italic>, with a valvocopula pole evidently of the <italic><tp:taxon-name><tp:taxon-name-part taxon-name-part-type="genus" reg="Synedrosphenia">Synedrosphenia</tp:taxon-name-part></tp:taxon-name></italic> type (Fig. <xref ref-type="fig" rid="F13">13H</xref>). It was necessary to tilt specimens to see girdle band characters.</p><p>Specimens from Bikar Atoll (not illustrated) with longer (to 583 µm) but narrower (7 µm) valves, weakly inflated at the poles and in the middle, were structurally indistinguishable from the Chuuk specimens on which the species is defined, including the lack of longitudinal costae. Without further evidence, we cannot decide whether to assign this to a formal varietal status, describe it as a separate species, or leave it within the scope of <italic><tp:taxon-name><tp:taxon-name-part taxon-name-part-type="genus" reg="Synedrosphenia">S.</tp:taxon-name-part><tp:taxon-name-part taxon-name-part-type="species" reg="recta">recta</tp:taxon-name-part></tp:taxon-name></italic>. We mention it here to underline the point that the present study does not exhaust the biodiversity of these genera in Micronesia.</p></tp:treatment-sec></tp:taxon-treatment>
