# Supplementary material for: ﻿Revision of Ardissoneaceae (Bacillariophyta, Mediophyceae) from Micronesian populations, with descriptions of two new genera, Ardissoneopsis and Grunowago, and new species in Ardissonea, Synedrosphenia and Climacosphenia
Source: PhytoKeys. 2022 Sep 21;208:103–84. doi: 10.3897/phytokeys.208.89913 (PMC9848972; doi:10.3897/phytokeys.208.89913)
Supplement: XML Treatment for Ardissonea fulgens [file phytokeys.208.89913-treatment9.xml]

<!DOCTYPE tp:taxon-treatment
  PUBLIC "-//TaxonX//DTD Taxonomic Treatment Publishing DTD v0 20100105//EN" "tax-treatment-NSO.dtd">
<tp:taxon-treatment xmlns:tp="http://www.plazi.org/taxpub"><tp:treatment-meta><kwd-group><label>Taxon classification</label><kwd>
                  <named-content content-type="kingdom">Plantae</named-content>
                </kwd><kwd>
                  <named-content content-type="order">Ardissoneales</named-content>
                </kwd><kwd>
                  <named-content content-type="family">Ardissoneaceae</named-content>
                </kwd></kwd-group><mixed-citation publication-type="journal"><person-group><name><surname>Lobban</surname><given-names>Christopher S.</given-names></name><name><surname>Ashworth</surname><given-names>Matt P.</given-names></name><name><surname>Camacho</surname><given-names>Terance</given-names></name><name><surname>Lam</surname><given-names>Daryl W.</given-names></name><name><surname>Theriot</surname><given-names>Edward C.</given-names></name></person-group><article-title>﻿Revision of <tp:taxon-name><tp:taxon-name-part taxon-name-part-type="family">Ardissoneaceae</tp:taxon-name-part></tp:taxon-name> (<tp:taxon-name><tp:taxon-name-part taxon-name-part-type="genus" reg="Bacillariophyta">Bacillariophyta</tp:taxon-name-part></tp:taxon-name>, <tp:taxon-name><tp:taxon-name-part taxon-name-part-type="class">Mediophyceae</tp:taxon-name-part></tp:taxon-name>) from Micronesian populations, with descriptions of two new genera, <italic><tp:taxon-name><tp:taxon-name-part taxon-name-part-type="genus" reg="Ardissoneopsis">Ardissoneopsis</tp:taxon-name-part></tp:taxon-name></italic> and <italic><tp:taxon-name><tp:taxon-name-part taxon-name-part-type="genus" reg="Grunowago">Grunowago</tp:taxon-name-part></tp:taxon-name></italic>, and new species in <italic><tp:taxon-name><tp:taxon-name-part taxon-name-part-type="genus" reg="Ardissonea">Ardissonea</tp:taxon-name-part></tp:taxon-name></italic>, <italic><tp:taxon-name><tp:taxon-name-part taxon-name-part-type="genus" reg="Synedrosphenia">Synedrosphenia</tp:taxon-name-part></tp:taxon-name></italic> and <italic><tp:taxon-name><tp:taxon-name-part taxon-name-part-type="genus" reg="Climacosphenia">Climacosphenia</tp:taxon-name-part></tp:taxon-name></italic></article-title><source>PhytoKeys</source><day>21</day><month>09</month><year>2022</year><volume>208</volume><fpage>103</fpage><lpage>184</lpage><pub-id pub-id-type="doi">10.3897/phytokeys.208.89913</pub-id></mixed-citation></tp:treatment-meta><tp:nomenclature><label>﻿</label><tp:taxon-name>
                <object-id xmlns:xlink="http://www.w3.org/1999/xlink" content-type="arpha" xlink:type="simple">A88594BD-30DB-5E45-B452-3E471C935086</object-id>
                <tp:taxon-name-part taxon-name-part-type="genus" reg="Ardissonea">Ardissonea</tp:taxon-name-part>
                <tp:taxon-name-part taxon-name-part-type="species" reg="fulgens">fulgens</tp:taxon-name-part>
              </tp:taxon-name><tp:taxon-authority>(Greville) Grunow ex De Toni, 1892</tp:taxon-authority><xref ref-type="table" rid="T3">Table 3</xref></tp:nomenclature><tp:treatment-sec sec-type="References" id="SECID0ETRAK"><title>References.</title><p><xref ref-type="bibr" rid="B59">Peragallo and Peragallo 1897–1908</xref>, p. 311, pl. 79, fig. 5; <xref ref-type="bibr" rid="B25">Hustedt 1931–1959</xref>, p. 228, fig. 717a; <xref ref-type="bibr" rid="B51">Navarro 1982</xref>, p. 260, figs 64, 65; <xref ref-type="bibr" rid="B61">Poulin et al. 1986</xref>, figs 31, 32; <xref ref-type="bibr" rid="B87">Witkowski et al. 2000</xref>, p. 44, pl. 31, figs 9–11; <xref ref-type="bibr" rid="B22">Hein et al. 2008</xref>, p. 23, pl. 8: 1, 2).</p></tp:treatment-sec><tp:treatment-sec sec-type="description" id="SECID0ERSAK"><title>Description from literature.</title><p><xref ref-type="bibr" rid="B31">Kanjer et al. (2021)</xref> reported the ultrastructure of Greville’s type material of this species, collected at Mull, Scotland, and clearly showed a pseudoseptum and sculpted apices on the valvocopula; no apical notch was observed. That architecture is not visible in LM and so we can only assume that collections reported from Atlantic and Mediterranean Europe are the same until they can be examined. The species as traditionally understood is described as follows: Valves narrow, linear except slightly wider in the middle, 170–450 µm long, 10–15 µm wide, striae 12–14 in 10 µm, offset slightly where they meet such that a central line (“pseudoraphe”) is distinct but very narrow; longitudinal costae very near to the valve edge and normally difficult to see (<xref ref-type="bibr" rid="B25">Hustedt 1931–1959</xref>). <xref ref-type="bibr" rid="B31">Kanjer et al. (2021)</xref> show an undulation in the annulus near the middle of the valves in holotype material, a feature not reported elsewhere; they reported a stria density of 15–16 in 10 µm. <xref ref-type="bibr" rid="B61">Poulin et al. (1986</xref>, figs 31, 32) showed a valve without pseudoseptum, i.e., of the <italic><tp:taxon-name><tp:taxon-name-part taxon-name-part-type="genus" reg="Ardissoneopsis">Ardissoneopsis</tp:taxon-name-part></tp:taxon-name></italic> type, with transapical costae on the virgae except at the poles, and the annulus near the valve-mantle junction marked externally by a gap in the areolae and internally by a longitudinal costa on each side. SEMs of var. <tp:taxon-name><tp:taxon-name-part taxon-name-part-type="genus" reg="Ardissoneopsis"/><tp:taxon-name-part taxon-name-part-type="variety" reg="mediterranea">mediterranea</tp:taxon-name-part></tp:taxon-name>, with 17 striae in 10 µm, in <xref ref-type="bibr" rid="B20">Güttinger (1989)</xref>, include an oblique view suggesting that the annulus is not internally thickened. <xref ref-type="bibr" rid="B51">Navarro (1982)</xref> gave dimensions of 554 µm long by 13.5 µm wide, 14–15 striae in 10 µm. <xref ref-type="bibr" rid="B22">Hein et al. (2008)</xref> showed “<tp:taxon-name><tp:taxon-name-part taxon-name-part-type="genus" reg="Ardissonea">Ardissonea</tp:taxon-name-part><tp:taxon-name-part taxon-name-part-type="uncertainty-rank">cf.</tp:taxon-name-part><tp:taxon-name-part taxon-name-part-type="species" reg="fulgens">fulgens</tp:taxon-name-part></tp:taxon-name>” with dimensions of 123–186 µm long by 6.5 µm wide, striae 20 in 10 µm—i.e., smaller and more finely striated than classical descriptions, and they noted that their counts of striae from images in <xref ref-type="bibr" rid="B87">Witkowski et al. (2000)</xref> showed stria densities of 19–22 in 10 µm.</p></tp:treatment-sec><tp:treatment-sec sec-type="Taxonomic comments" id="SECID0ELXAK"><title>Taxonomic comments.</title><p>For the reasons given below for separating single-walled <italic><tp:taxon-name><tp:taxon-name-part taxon-name-part-type="genus" reg="Ardissonea">Ardissonea</tp:taxon-name-part></tp:taxon-name></italic> taxa, it cannot remain in <italic><tp:taxon-name><tp:taxon-name-part taxon-name-part-type="genus" reg="Ardissonea">Ardissonea</tp:taxon-name-part></tp:taxon-name></italic> sensu stricto. If this species is confirmed to lack the apical notch, its pseudoseptum and sculpted valvocopula are sufficiently strong characters to place it in <italic><tp:taxon-name><tp:taxon-name-part taxon-name-part-type="genus" reg="Synedrosphenia">Synedrosphenia</tp:taxon-name-part></tp:taxon-name></italic>; it certainly does not belong in <italic><tp:taxon-name><tp:taxon-name-part taxon-name-part-type="genus" reg="Ardissoneopsis">Ardissoneopsis</tp:taxon-name-part></tp:taxon-name></italic>, proposed below, which lacks those characters, and we therefore must describe our <italic><tp:taxon-name><tp:taxon-name-part taxon-name-part-type="genus" reg="Ardissoneopsis"/><tp:taxon-name-part taxon-name-part-type="species" reg="fulgens">fulgens</tp:taxon-name-part></tp:taxon-name></italic>-like taxa as new species and propose a new combination of <italic><tp:taxon-name><tp:taxon-name-part taxon-name-part-type="genus" reg="Synedrosphenia">Synedrosphenia</tp:taxon-name-part><tp:taxon-name-part taxon-name-part-type="species" reg="fulgens">fulgens</tp:taxon-name-part></tp:taxon-name></italic> for Greville’s species.</p></tp:treatment-sec><tp:treatment-sec><!--Section generated to contain objects referenced in tp:taxon-treatment.--><table-wrap id="T3" position="float" orientation="portrait"><label>Table 3.</label><caption><p>Comparison of species of <italic><tp:taxon-name><tp:taxon-name-part taxon-name-part-type="genus" reg="Synedrosphenia">Synedrosphenia</tp:taxon-name-part></tp:taxon-name></italic>†.</p></caption><table id="TID0E2HBK" rules="all"><tbody><tr><td rowspan="1" colspan="1"/><td rowspan="1" colspan="1">
                        <bold>Length µm</bold>
                      </td><td rowspan="1" colspan="1">
                        <bold>Greatest width µm</bold>
                      </td><td rowspan="1" colspan="1">
                        <bold>Shape</bold>
                      </td><td rowspan="1" colspan="1">
                        <bold>Stria density in 10 µm</bold>
                      </td><td rowspan="1" colspan="1">
                        <bold>Valvocopula exterior pores</bold>
                      </td><td rowspan="1" colspan="1">
                        <bold>Copula exterior pores</bold>
                      </td><td rowspan="1" colspan="1">
                        <bold>Pleura</bold>
                      </td></tr><tr><td rowspan="1" colspan="1">
                        <italic>
                          <tp:taxon-name><tp:taxon-name-part taxon-name-part-type="genus" reg="Synedra">S.</tp:taxon-name-part><tp:taxon-name-part taxon-name-part-type="species" reg="baculus">baculus</tp:taxon-name-part></tp:taxon-name>
                        </italic>
                      </td><td rowspan="1" colspan="1">200–1000</td><td rowspan="1" colspan="1">13–27</td><td rowspan="1" colspan="1">Linear</td><td rowspan="1" colspan="1">10.5</td><td rowspan="1" colspan="1">Unknown</td><td rowspan="1" colspan="1">Unknown</td><td rowspan="1" colspan="1">Unknown</td></tr><tr><td rowspan="1" colspan="1"><italic><tp:taxon-name><tp:taxon-name-part taxon-name-part-type="genus" reg="Synedrosphenia">S.</tp:taxon-name-part><tp:taxon-name-part taxon-name-part-type="species" reg="bikarensis">bikarensis</tp:taxon-name-part></tp:taxon-name></italic> sp. nov.</td><td rowspan="1" colspan="1">214–277</td><td rowspan="1" colspan="1">12–14</td><td rowspan="1" colspan="1">Spathulate</td><td rowspan="1" colspan="1">21</td><td rowspan="1" colspan="1">3 rows reducing to 1; very coarse fimbriae</td><td rowspan="1" colspan="1">Irregular lines of slits (rimae)</td><td rowspan="1" colspan="1">Separate porate polar caps, apical larger</td></tr><tr><td rowspan="2" colspan="1">
                        <italic>
                          <tp:taxon-name><tp:taxon-name-part taxon-name-part-type="genus" reg="Synedrosphenia">S.</tp:taxon-name-part><tp:taxon-name-part taxon-name-part-type="species" reg="crystallina">crystallina</tp:taxon-name-part></tp:taxon-name>
                        </italic>
                      </td><td rowspan="1" colspan="1">200–700</td><td rowspan="1" colspan="1">8–20</td><td rowspan="2" colspan="1">Linear</td><td rowspan="1" colspan="1">11</td><td rowspan="1" colspan="1">2–3 rows</td><td rowspan="1" colspan="1">Ca. 5 rows</td><td rowspan="2" colspan="1">Probably continuous</td></tr><tr><td rowspan="1" colspan="1">[220–350]</td><td rowspan="1" colspan="1">[11–16]</td><td rowspan="1" colspan="1">[16–19]</td><td rowspan="1" colspan="1">[3–4 rows]</td><td rowspan="1" colspan="1">[10 rows]</td></tr><tr><td rowspan="1" colspan="1">
                        <italic>
                          <tp:taxon-name><tp:taxon-name-part taxon-name-part-type="genus" reg="Synedrosphenia">S.</tp:taxon-name-part><tp:taxon-name-part taxon-name-part-type="species" reg="giennensis">giennensis</tp:taxon-name-part></tp:taxon-name>
                        </italic>
                      </td><td rowspan="1" colspan="1">195</td><td rowspan="1" colspan="1">35</td><td rowspan="1" colspan="1">Clavate, widest ¼ from apical pole</td><td rowspan="1" colspan="1">12</td><td rowspan="1" colspan="1">Unknown</td><td rowspan="1" colspan="1">Unknown</td><td rowspan="1" colspan="1">Unknown</td></tr><tr><td rowspan="2" colspan="1">
                        <italic>
                          <tp:taxon-name><tp:taxon-name-part taxon-name-part-type="genus" reg="Synedrosphenia">S.</tp:taxon-name-part><tp:taxon-name-part taxon-name-part-type="species" reg="gomphonema">gomphonema</tp:taxon-name-part></tp:taxon-name>
                        </italic>
                      </td><td rowspan="2" colspan="1">250–475</td><td rowspan="2" colspan="1">27–36</td><td rowspan="2" colspan="1">Clavate, subrostrate apical pole</td><td rowspan="1" colspan="1">12 basal / 14 apical</td><td rowspan="2" colspan="1">4 rows decreasing to 2 near basal pole</td><td rowspan="2" colspan="1">Decussate striae, forming fimbriae on abvalvar margin</td><td rowspan="2" colspan="1">Apical cap</td></tr><tr><td rowspan="1" colspan="1">[13–14/14–16] †</td></tr><tr><td rowspan="1" colspan="1"><italic><tp:taxon-name><tp:taxon-name-part taxon-name-part-type="genus" reg="Synedrosphenia">S.</tp:taxon-name-part><tp:taxon-name-part taxon-name-part-type="species" reg="fulgens">fulgens</tp:taxon-name-part></tp:taxon-name></italic>‡</td><td rowspan="1" colspan="1">330–346</td><td rowspan="1" colspan="1">9.5–11.5</td><td rowspan="1" colspan="1">Linear, center slightly inflated</td><td rowspan="1" colspan="1">15–16</td><td rowspan="1" colspan="1">Numerous rows</td><td rowspan="1" colspan="1">Unknown</td><td rowspan="1" colspan="1">Unknown</td></tr><tr><td rowspan="1" colspan="1"><italic><tp:taxon-name><tp:taxon-name-part taxon-name-part-type="genus" reg="Synedrosphenia">S.</tp:taxon-name-part><tp:taxon-name-part taxon-name-part-type="species" reg="licmophoropsis">licmophoropsis</tp:taxon-name-part></tp:taxon-name></italic> sp. nov.</td><td rowspan="1" colspan="1">600–735</td><td rowspan="1" colspan="1">27</td><td rowspan="1" colspan="1">Cuneate</td><td rowspan="1" colspan="1">19</td><td rowspan="1" colspan="1">5 rows reducing to 2</td><td rowspan="1" colspan="1">10 rows decreasing to 5</td><td rowspan="1" colspan="1">Narrow, continuous</td></tr><tr><td rowspan="1" colspan="1"><italic><tp:taxon-name><tp:taxon-name-part taxon-name-part-type="genus" reg="Synedrosphenia">S.</tp:taxon-name-part><tp:taxon-name-part taxon-name-part-type="species" reg="parva">parva</tp:taxon-name-part></tp:taxon-name></italic> sp. nov.</td><td rowspan="1" colspan="1">196–250</td><td rowspan="1" colspan="1">18</td><td rowspan="1" colspan="1">Clavate</td><td rowspan="1" colspan="1">16 basal, 18–20 apical</td><td rowspan="1" colspan="1">3 rows decreasing to 1</td><td rowspan="1" colspan="1">7 rows decreasing to 3</td><td rowspan="1" colspan="1">Polar caps porate; apical cap large, fimbriate</td></tr><tr><td rowspan="1" colspan="1"><italic><tp:taxon-name><tp:taxon-name-part taxon-name-part-type="genus" reg="Synedrosphenia">S.</tp:taxon-name-part><tp:taxon-name-part taxon-name-part-type="species" reg="recta">recta</tp:taxon-name-part></tp:taxon-name></italic> sp. nov.</td><td rowspan="1" colspan="1">406–430</td><td rowspan="1" colspan="1">13–16</td><td rowspan="1" colspan="1">Linear</td><td rowspan="1" colspan="1">16–18</td><td rowspan="1" colspan="1">None</td><td rowspan="1" colspan="1">Slits</td><td rowspan="1" colspan="1">Small polar caps joined by narrow perforated band, not fimbriate?</td></tr></tbody></table><table-wrap-foot><fn><p>† Data for known species are from literature cited in text, data for Micronesian specimens given in brackets where different. ‡ data for type material from <xref ref-type="bibr" rid="B31">Kanjer et al. (2021)</xref>.</p></fn></table-wrap-foot></table-wrap></tp:treatment-sec><ref-list><ref id="B31"><mixed-citation xmlns:xlink="http://www.w3.org/1999/xlink" xlink:type="simple"><person-group><name name-style="western"><surname>Kanjer</surname><given-names>L</given-names></name><name name-style="western"><surname>Kusber</surname><given-names>W-H</given-names></name><name name-style="western"><surname>Van de Vijver</surname><given-names>B</given-names></name></person-group> (<year>2021</year>) <article-title>Observations and typification of <italic><tp:taxon-name><tp:taxon-name-part taxon-name-part-type="genus">Exilaria</tp:taxon-name-part><tp:taxon-name-part taxon-name-part-type="species">fulgens</tp:taxon-name-part></tp:taxon-name></italic> Greville (<italic><tp:taxon-name><tp:taxon-name-part taxon-name-part-type="genus">Fragilariaceae</tp:taxon-name-part></tp:taxon-name></italic>, <italic><tp:taxon-name><tp:taxon-name-part taxon-name-part-type="genus">Bacillariophyta</tp:taxon-name-part></tp:taxon-name></italic>) and its transfer to the genus <italic><tp:taxon-name><tp:taxon-name-part taxon-name-part-type="genus">Ardissonea</tp:taxon-name-part></tp:taxon-name></italic> De Notaris, 1870.</article-title><source>Notulae Algarum</source><volume>215</volume>: <fpage>1</fpage>–<lpage>6</lpage>. [16 figs]</mixed-citation></ref><ref id="B59"><mixed-citation xmlns:xlink="http://www.w3.org/1999/xlink" xlink:type="simple"><person-group><name name-style="western"><surname>Peragallo</surname><given-names>H</given-names></name><name name-style="western"><surname>Peragallo</surname><given-names>M</given-names></name></person-group> (<year>1897–1908</year>) <source>Diatomées Marines de France et des Districts Maritimes Voisins. M.J.</source><publisher-name>Tempère</publisher-name>, <publisher-loc>Grez-sur-Loing, France</publisher-loc>, <size units="page">491 pp</size>. [+ 137 pl.] <ext-link xlink:href="10.5962/bhl.title.68918" ext-link-type="doi" xlink:type="simple">https://doi.org/10.5962/bhl.title.68918</ext-link></mixed-citation></ref><ref id="B25"><mixed-citation xmlns:xlink="http://www.w3.org/1999/xlink" xlink:type="simple"><person-group><name name-style="western"><surname>Hustedt</surname><given-names>F</given-names></name></person-group> (<year>1931–1959</year>) Die Kieselalgen Deutschlands, Österreichs und der Schweiz. In: Rabenhorst’s Kryptogamenflora, Band 7, Teil 2. Johnson Reprint, New York.</mixed-citation></ref><ref id="B51"><mixed-citation xmlns:xlink="http://www.w3.org/1999/xlink" xlink:type="simple"><person-group><name name-style="western"><surname>Navarro</surname><given-names>JN</given-names></name></person-group> (<year>1982</year>) <article-title>A survey of the marine diatoms of Puerto Rico. IV. Suborder <tp:taxon-name><tp:taxon-name-part taxon-name-part-type="suborder">Araphidinae</tp:taxon-name-part></tp:taxon-name>: Families <tp:taxon-name><tp:taxon-name-part taxon-name-part-type="family">Diatomaceae</tp:taxon-name-part></tp:taxon-name> and <tp:taxon-name><tp:taxon-name-part taxon-name-part-type="family">Protoraphidaceae</tp:taxon-name-part></tp:taxon-name>.</article-title><source>Botanica Marina</source><volume>25</volume>: <fpage>247</fpage>–<lpage>263</lpage>. <ext-link xlink:href="10.1515/botm.1982.25.6.247" ext-link-type="doi" xlink:type="simple">https://doi.org/10.1515/botm.1982.25.6.247</ext-link></mixed-citation></ref><ref id="B61"><mixed-citation xmlns:xlink="http://www.w3.org/1999/xlink" xlink:type="simple"><person-group><name name-style="western"><surname>Poulin</surname><given-names>M</given-names></name><name name-style="western"><surname>Bérard-Therriault</surname><given-names>L</given-names></name><name name-style="western"><surname>Cardinal</surname><given-names>A</given-names></name></person-group> (<year>1986</year>) <article-title><italic><tp:taxon-name><tp:taxon-name-part taxon-name-part-type="genus">Fragilaria</tp:taxon-name-part></tp:taxon-name></italic> and <italic><tp:taxon-name><tp:taxon-name-part taxon-name-part-type="genus">Synedra</tp:taxon-name-part></tp:taxon-name></italic> (<tp:taxon-name><tp:taxon-name-part taxon-name-part-type="class">Bacillariophyceae</tp:taxon-name-part></tp:taxon-name>): A morphological and ultrastructural approach.</article-title><source>Diatom Research</source><volume>1</volume>(<issue>1</issue>): <fpage>99</fpage>–<lpage>112</lpage>. <ext-link xlink:href="10.1080/0269249X.1986.9704961" ext-link-type="doi" xlink:type="simple">https://doi.org/10.1080/0269249X.1986.9704961</ext-link></mixed-citation></ref><ref id="B87"><mixed-citation xmlns:xlink="http://www.w3.org/1999/xlink" xlink:type="simple"><person-group><name name-style="western"><surname>Witkowski</surname><given-names>A</given-names></name><name name-style="western"><surname>Lange-Bertalot</surname><given-names>H</given-names></name><name name-style="western"><surname>Metzeltin</surname><given-names>D</given-names></name></person-group> (<year>2000</year>) Diatom Flora of Marine Coasts, I. A.R.G. Gantner Verlag, Ruggell.</mixed-citation></ref><ref id="B22"><mixed-citation xmlns:xlink="http://www.w3.org/1999/xlink" xlink:type="simple"><person-group><name name-style="western"><surname>Hein</surname><given-names>MK</given-names></name><name name-style="western"><surname>Winsborough</surname><given-names>BM</given-names></name><name name-style="western"><surname>Sullivan</surname><given-names>MJ</given-names></name></person-group> (<year>2008</year>) <tp:taxon-name><tp:taxon-name-part taxon-name-part-type="genus">Bacillariophyta</tp:taxon-name-part></tp:taxon-name> (Diatoms) of the Bahamas. Iconographia Diatomologica 19. Gantner Verlag, Ruggell.</mixed-citation></ref><ref id="B20"><mixed-citation xmlns:xlink="http://www.w3.org/1999/xlink" xlink:type="simple"><person-group><name name-style="western"><surname>Güttinger</surname><given-names>W</given-names></name></person-group> (<year>1989</year>) Collection of SEM Micrographs of Diatoms. Series 3. Privately printed. CH-6984 Pura, Switzerland.</mixed-citation></ref></ref-list></tp:taxon-treatment>
