# Supplementary material for: ﻿Revision of Ardissoneaceae (Bacillariophyta, Mediophyceae) from Micronesian populations, with descriptions of two new genera, Ardissoneopsis and Grunowago, and new species in Ardissonea, Synedrosphenia and Climacosphenia
Source: PhytoKeys. 2022 Sep 21;208:103–84. doi: 10.3897/phytokeys.208.89913 (PMC9848972; doi:10.3897/phytokeys.208.89913)
Supplement: XML Treatment for Ardissoneopsis fulgicans [file phytokeys.208.89913-treatment10.xml]

<!DOCTYPE tp:taxon-treatment
  PUBLIC "-//TaxonX//DTD Taxonomic Treatment Publishing DTD v0 20100105//EN" "tax-treatment-NSO.dtd">
<tp:taxon-treatment xmlns:tp="http://www.plazi.org/taxpub"><tp:treatment-meta><kwd-group><label>Taxon classification</label><kwd>
                  <named-content content-type="kingdom">Plantae</named-content>
                </kwd><kwd>
                  <named-content content-type="order">Ardissoneales</named-content>
                </kwd><kwd>
                  <named-content content-type="family">Ardissoneaceae</named-content>
                </kwd></kwd-group><mixed-citation publication-type="journal"><person-group><name><surname>Lobban</surname><given-names>Christopher S.</given-names></name><name><surname>Ashworth</surname><given-names>Matt P.</given-names></name><name><surname>Camacho</surname><given-names>Terance</given-names></name><name><surname>Lam</surname><given-names>Daryl W.</given-names></name><name><surname>Theriot</surname><given-names>Edward C.</given-names></name></person-group><article-title>﻿Revision of <tp:taxon-name><tp:taxon-name-part taxon-name-part-type="family">Ardissoneaceae</tp:taxon-name-part></tp:taxon-name> (<tp:taxon-name><tp:taxon-name-part taxon-name-part-type="genus" reg="Bacillariophyta">Bacillariophyta</tp:taxon-name-part></tp:taxon-name>, <tp:taxon-name><tp:taxon-name-part taxon-name-part-type="class">Mediophyceae</tp:taxon-name-part></tp:taxon-name>) from Micronesian populations, with descriptions of two new genera, <italic><tp:taxon-name><tp:taxon-name-part taxon-name-part-type="genus" reg="Ardissoneopsis">Ardissoneopsis</tp:taxon-name-part></tp:taxon-name></italic> and <italic><tp:taxon-name><tp:taxon-name-part taxon-name-part-type="genus" reg="Grunowago">Grunowago</tp:taxon-name-part></tp:taxon-name></italic>, and new species in <italic><tp:taxon-name><tp:taxon-name-part taxon-name-part-type="genus" reg="Ardissonea">Ardissonea</tp:taxon-name-part></tp:taxon-name></italic>, <italic><tp:taxon-name><tp:taxon-name-part taxon-name-part-type="genus" reg="Synedrosphenia">Synedrosphenia</tp:taxon-name-part></tp:taxon-name></italic> and <italic><tp:taxon-name><tp:taxon-name-part taxon-name-part-type="genus" reg="Climacosphenia">Climacosphenia</tp:taxon-name-part></tp:taxon-name></italic></article-title><source>PhytoKeys</source><day>21</day><month>09</month><year>2022</year><volume>208</volume><fpage>103</fpage><lpage>184</lpage><pub-id pub-id-type="doi">10.3897/phytokeys.208.89913</pub-id></mixed-citation></tp:treatment-meta><tp:nomenclature><label>﻿</label><tp:taxon-name>
                <object-id xmlns:xlink="http://www.w3.org/1999/xlink" content-type="arpha" xlink:type="simple">47B36CAE-E5DC-5F93-9929-019FFE2282AB</object-id>
                <tp:taxon-name-part taxon-name-part-type="genus" reg="Ardissoneopsis">Ardissoneopsis</tp:taxon-name-part>
                <tp:taxon-name-part taxon-name-part-type="species" reg="fulgicans">fulgicans</tp:taxon-name-part>
              </tp:taxon-name><tp:taxon-authority>Lobban &amp; Ashworth</tp:taxon-authority><tp:taxon-status xmlns:xlink="http://www.w3.org/1999/xlink" xlink:type="simple">sp. nov.</tp:taxon-status><xref ref-type="fig" rid="F14">Fig. 14</xref><tp:nomenclature-citation-list><tp:nomenclature-citation><tp:taxon-name>
                    <tp:taxon-name-part taxon-name-part-type="genus" reg="Ardissonea">Ardissonea</tp:taxon-name-part>
                    <tp:taxon-name-part taxon-name-part-type="species" reg="fulgens">fulgens</tp:taxon-name-part>
                  </tp:taxon-name><comment>(Greville) Grunow sensu <xref ref-type="bibr" rid="B41">Lobban et al. 2012</xref>, p. 259, pl. 16, figs 3–5. Synonym.</comment></tp:nomenclature-citation></tp:nomenclature-citation-list></tp:nomenclature><tp:treatment-sec sec-type="diagnosis" id="SECID0EC3AK"><title>Diagnosis.</title><p>Differing from congeners in the straight outline, only weakly inflated at the center.</p></tp:treatment-sec><tp:treatment-sec sec-type="description" id="SECID0EH3AK"><title>Description.</title><p>Valves 205–320 µm long, 9–15 µm wide, usually slightly widened in the middle and bluntly rounded at poles (Fig. <xref ref-type="fig" rid="F14">14A–F</xref>); 17–19 parallel striae in 10 µm. Cells attached by one pole to sturdy mucilage stalks (not shown). Annulus along valve–margin junction and not visible in LM, underlain by longitudinal costae (Fig. <xref ref-type="fig" rid="F14">14C, D, F, G</xref>); sternum absent but striae often out of alignment at the midline (Fig. <xref ref-type="fig" rid="F14">14B, H</xref>); often spines on poles (Fig. <xref ref-type="fig" rid="F14">14D, I</xref>). Valve rims straight (i.e., lacking a pseudoseptum) and valvocopula simple, therefore no apical groove (Fig. <xref ref-type="fig" rid="F14">14E, F</xref>); transverse costae on the mantle thinning toward the margin (Fig. <xref ref-type="fig" rid="F14">14G</xref>; contrast Fig. <xref ref-type="fig" rid="F13">13J</xref>). Transverse costae on most vimenes but absent from a relatively large area at the poles (compared to <italic><tp:taxon-name><tp:taxon-name-part taxon-name-part-type="genus" reg="Synedrosphenia">Synedrosphenia</tp:taxon-name-part><tp:taxon-name-part taxon-name-part-type="species" reg="recta">recta</tp:taxon-name-part></tp:taxon-name></italic>, Fig. <xref ref-type="fig" rid="F13">13H</xref>) (Fig. <xref ref-type="fig" rid="F14">14F, H</xref>). Three girdle bands were present (Fig. <xref ref-type="fig" rid="F14">14E, I, J</xref>). Valvocopula (Fig. <xref ref-type="fig" rid="F14">14E, H, J</xref>) with generally two rows of pores on pars exterior; pars interior with a single row along outer edge and a fimbriate inner edge. Copula (Fig. <xref ref-type="fig" rid="F14">14D, E, I</xref>) with multiple rows of pores forming a decussate pattern, and a fimbriate advalvar margin. Pleura barely visible as a narrow cap at each end, possibly connected, apparently fimbriate at the poles (Fig. <xref ref-type="fig" rid="F14">14E, I</xref>).</p><fig id="F14" position="float" orientation="portrait"><object-id xmlns:xlink="http://www.w3.org/1999/xlink" content-type="doi" xlink:type="simple">10.3897/phytokeys.208.89913.figures14</object-id><object-id xmlns:xlink="http://www.w3.org/1999/xlink" content-type="arpha" xlink:type="simple">303D0BFE-841C-53AA-A7FC-D1EBE51DAEE8</object-id><label>Figures 14.</label><caption><p><italic><tp:taxon-name><tp:taxon-name-part taxon-name-part-type="genus" reg="Ardissoneopsis">Ardissoneopsis</tp:taxon-name-part><tp:taxon-name-part taxon-name-part-type="species" reg="fulgicans">fulgicans</tp:taxon-name-part></tp:taxon-name></italic> sp. nov. <bold>A, B</bold> valve in LM showing shape and striation (TK28) <bold>C</bold> pole of frustule from acid cleaned material in SEM, showing annulus (double-headed arrow) (J5) <bold>D, E</bold> poles of frustules in whole mounts, attached at opposite ends, showing girdle bands and apical spines (GU7R) <bold>F, G</bold> internal views of valve pole and central portion, showing the absence of pseudoseptum at pole and presence of longitudinal costae (arrows) (GU44N-A) <bold>H</bold> pole of valve with valvocopula, showing start of transverse costae (arrow) (contrast with pole of <italic><tp:taxon-name><tp:taxon-name-part taxon-name-part-type="genus" reg="Synedrosphenia">Synedrosphenia</tp:taxon-name-part><tp:taxon-name-part taxon-name-part-type="species" reg="recta">recta</tp:taxon-name-part></tp:taxon-name></italic> Fig. <xref ref-type="fig" rid="F13">13H</xref>); arrowhead indicates edge of fimbriate copula (J5) <bold>I, J</bold> poles of frustules showing fimbriae on copula and valvocopula, respectively (J5). Scale bars: 25 µm (<bold>A</bold>); 10 µm (<bold>D</bold>); 5 µm (<bold>B, C, E–J</bold>).</p></caption><graphic xmlns:xlink="http://www.w3.org/1999/xlink" xlink:href="phytokeys-208-103_article-89913__-g014.jpg" position="float" orientation="portrait" xlink:type="simple" id="oo_746730.jpg"><uri content-type="original_file" xlink:type="simple">https://binary.pensoft.net/fig/746730</uri></graphic></fig></tp:treatment-sec><tp:treatment-sec sec-type="Holotype" id="SECID0E6CBK"><title>Holotype</title><p><bold>(designated here).</bold> Slide 449, multiple specimens present. Slide deposited at ANSP, accession # ANSP-GC20111. Representative specimen published in <xref ref-type="bibr" rid="B41">Lobban et al. 2012</xref>, Micronesica 43: pl. 16, figs 4, 5.</p></tp:treatment-sec><tp:treatment-sec sec-type="Registration" id="SECID0ELDBK"><title>Registration.</title><p>Phycobank <ext-link xmlns:xlink="http://www.w3.org/1999/xlink" xlink:href="http://phycobank.org/103241" ext-link-type="uri" xlink:type="simple">http://phycobank.org/103241</ext-link>.</p></tp:treatment-sec><tp:treatment-sec sec-type="type locality" id="SECID0EWDBK"><title>Type locality.</title><p>Guam: Apra Harbor, GabGab reef. <named-content xmlns:xlink="http://www.w3.org/1999/xlink" content-type="dwc:verbatimCoordinates" xlink:type="simple"><named-content content-type="geo-json" specific-use="{&#34;type&#34;:&#34;Point&#34;,&#34;coordinates&#34;:[144.643000,13.443000]}" id="NCID0E6DBK" xlink:type="simple">13.443°N, 144.643°E</named-content></named-content>, sparse filamentous algal turf in farmer fish territory (<italic><tp:taxon-name><tp:taxon-name-part taxon-name-part-type="genus" reg="Plectroglyphidodon">Plectroglyphidodon</tp:taxon-name-part><tp:taxon-name-part taxon-name-part-type="species" reg="lacrymans">lacrymans</tp:taxon-name-part></tp:taxon-name></italic>), depth ca. 5 m., collection number GU44Y-13, 10 May 2009. C. Lobban, M. Schefter leg.</p></tp:treatment-sec><tp:treatment-sec sec-type="material" id="SECID0EPEBK"><title>Additional materials examined.</title><p>Guam: GU7R!, GU44Z-15!, GU44L!, GU44N-A!, GU44AC-3!, GU44BJ-4! (inter alia); Federated States of Micronesia: Chuuk: TK28!; Marshall Islands: Jaluit J5!.</p></tp:treatment-sec><tp:treatment-sec sec-type="etymology" id="SECID0EUEBK"><title>Etymology.</title><p>Adjective (Latin), <italic><tp:taxon-name><tp:taxon-name-part taxon-name-part-type="genus" reg="Plectroglyphidodon"/><tp:taxon-name-part taxon-name-part-type="species" reg="fulgens">fulgens</tp:taxon-name-part></tp:taxon-name></italic> (shiny) + -<italic>icans</italic> (“indicates... resemblance sometimes so close as to be almost identical” – <xref ref-type="bibr" rid="B74">Stearn 1973</xref>: 309).</p></tp:treatment-sec><tp:treatment-sec sec-type="Taxonomic comments" id="SECID0EKFBK"><title>Taxonomic comments.</title><p>In our region, this species is hard to positively identify in LM from the new species <italic><tp:taxon-name><tp:taxon-name-part taxon-name-part-type="genus" reg="Synedrosphenia">Synedrosphenia</tp:taxon-name-part><tp:taxon-name-part taxon-name-part-type="species" reg="recta">recta</tp:taxon-name-part></tp:taxon-name></italic> described above, and some other species so far only glimpsed but differs in (1) having simple apical structure unlike <italic><tp:taxon-name><tp:taxon-name-part taxon-name-part-type="genus" reg="Synedrosphenia">Synedrosphenia</tp:taxon-name-part></tp:taxon-name></italic> spp.; (2) the presence of two or more rows of pores on the valvocopula exterior. <xref ref-type="bibr" rid="B41">Lobban et al. (2012)</xref> previously identified this species as <italic><tp:taxon-name><tp:taxon-name-part taxon-name-part-type="genus" reg="Ardissonea">Ardissonea</tp:taxon-name-part><tp:taxon-name-part taxon-name-part-type="species" reg="fulgens">fulgens</tp:taxon-name-part></tp:taxon-name></italic> on the basis of literature but <xref ref-type="bibr" rid="B31">Kanjer et al.’s (2021)</xref> surprising finding about the type material (see above) forced the reevaluation.</p><table-wrap id="T4" position="float" orientation="portrait"><label>Table 4.</label><caption><p>Comparison of species of <italic><tp:taxon-name><tp:taxon-name-part taxon-name-part-type="genus" reg="Ardissoneopsis">Ardissoneopsis</tp:taxon-name-part></tp:taxon-name></italic>†.</p></caption><table id="TID0E2DCK" rules="all"><tbody><tr><th rowspan="1" colspan="1"/><th rowspan="1" colspan="1">Length µm</th><th rowspan="1" colspan="1">Width µm</th><th rowspan="1" colspan="1">Shape</th><th rowspan="1" colspan="1">Stria density in 10 µm</th><th rowspan="1" colspan="1">Valvocopula exterior pores</th><th rowspan="1" colspan="1">Copula exterior pores</th><th rowspan="1" colspan="1">Pleura</th></tr><tr><td rowspan="2" colspan="1"><italic><tp:taxon-name><tp:taxon-name-part taxon-name-part-type="genus" reg="Ardissoneopsis">A.</tp:taxon-name-part><tp:taxon-name-part taxon-name-part-type="species" reg="appressata">appressata</tp:taxon-name-part></tp:taxon-name></italic> sp. nov.</td><td rowspan="1" colspan="1">400–1000</td><td rowspan="1" colspan="1">10–15</td><td rowspan="2" colspan="1">Linear, center and poles inflated</td><td rowspan="1" colspan="1">13–14</td><td rowspan="2" colspan="1">2 rows, decreasing to 1</td><td rowspan="2" colspan="1">6 rows, decreasing to 4</td><td rowspan="2" colspan="1">Very narrow; apical caps?</td></tr><tr><td rowspan="1" colspan="1">[560–900]</td><td rowspan="1" colspan="1">[9–12]</td><td rowspan="1" colspan="1">[18–19]</td></tr><tr><td rowspan="1" colspan="1"><italic><tp:taxon-name><tp:taxon-name-part taxon-name-part-type="genus" reg="Ardissoneopsis">A.</tp:taxon-name-part><tp:taxon-name-part taxon-name-part-type="species" reg="fulgicans">fulgicans</tp:taxon-name-part></tp:taxon-name></italic> sp. nov.</td><td rowspan="1" colspan="1">205–320</td><td rowspan="1" colspan="1">9–15</td><td rowspan="1" colspan="1">Linear, center slightly inflated</td><td rowspan="1" colspan="1">17–19</td><td rowspan="1" colspan="1">4 rows, decreasing to 2</td><td rowspan="1" colspan="1">4–5 rows</td><td rowspan="1" colspan="1">Very narrow; apical caps?</td></tr><tr><td rowspan="1" colspan="1"><italic><tp:taxon-name><tp:taxon-name-part taxon-name-part-type="genus" reg="Ardissoneopsis">A.</tp:taxon-name-part><tp:taxon-name-part taxon-name-part-type="species" reg="gracilis">gracilis</tp:taxon-name-part></tp:taxon-name></italic> sp. nov.</td><td rowspan="1" colspan="1">217–431</td><td rowspan="1" colspan="1">5–7</td><td rowspan="1" colspan="1">Linear, undulate, center ± inflated</td><td rowspan="1" colspan="1">10–12</td><td rowspan="1" colspan="1">4 rows, decreasing to 1 near basal pole, but increasing at both poles</td><td rowspan="1" colspan="1">Ca. 8 rows decreasing to 2</td><td rowspan="1" colspan="1">Narrow.; continuous?</td></tr><tr><td rowspan="1" colspan="1">
                        <italic>
                          <tp:taxon-name><tp:taxon-name-part taxon-name-part-type="genus" reg="Ardissoneopsis">A.</tp:taxon-name-part><tp:taxon-name-part taxon-name-part-type="species" reg="undosa">undosa</tp:taxon-name-part></tp:taxon-name>
                        </italic>
                      </td><td rowspan="1" colspan="1">To 850</td><td rowspan="1" colspan="1">10–11</td><td rowspan="1" colspan="1">Linear, undulate, center and poles inflated</td><td rowspan="1" colspan="1">19–22</td><td rowspan="1" colspan="1">Unknown</td><td rowspan="1" colspan="1">Unknown</td><td rowspan="1" colspan="1">Unknown</td></tr></tbody></table><table-wrap-foot><fn><p>† data for known species are from literature cited in text, data for Micronesian specimens of given in brackets where different.</p></fn></table-wrap-foot></table-wrap></tp:treatment-sec><tp:treatment-sec><!--Section generated to contain objects referenced in tp:taxon-treatment.--><fig id="F13" position="float" orientation="portrait"><object-id xmlns:xlink="http://www.w3.org/1999/xlink" content-type="doi" xlink:type="simple">10.3897/phytokeys.208.89913.figure13</object-id><object-id xmlns:xlink="http://www.w3.org/1999/xlink" content-type="arpha" xlink:type="simple">A54FA62A-588C-58D4-9215-010DD4FD79C8</object-id><label>Figure 13.</label><caption><p><italic><tp:taxon-name><tp:taxon-name-part taxon-name-part-type="genus" reg="Synedrosphenia">Synedrosphenia</tp:taxon-name-part><tp:taxon-name-part taxon-name-part-type="species" reg="recta">recta</tp:taxon-name-part></tp:taxon-name></italic> sp. nov. Chuuk TK28 except as noted <bold>A, C</bold> holotype and details of pole at two focal planes, showing valve face and valvocopula <bold>B, D–F</bold> specimen in SEM with details of pole at 0° tilt (<bold>D</bold>), arrows showing position of annulus, and 60° tilted views of central portion (<bold>E</bold>) showing copula and opposite pole (<bold>F</bold>) showing copula and valvocopula with apical notch (arrow) <bold>G, H</bold> internal view of a pole with valve and valvocopula at 60° tilt, showing apical notch (arrow), and at 0° tilt, showing apical area without transapical costae; arrows show inferred position of annulus as in <bold>D</bold> and absence of longitudinal costae <bold>I</bold> polar view of valve with valvocopula, showing apical notch <bold>J</bold> broken valve showing continuous transverse costae (arrow) and pores on pars interior of valvocopula (arrowheads) <bold>K</bold> specimen from Guam (GU76B-4), showing fragments of very narrow pleura (pl, arrows) <bold>L</bold> specimen from Jaluit (J5), pole of valve without valvocopula, showing continuous rim and absence of longitudinal costae; two-way arrow marks position of annulus, as in <bold>D, H</bold>. Scale bars: 50 µm (<bold>A, B</bold>); 10 µm (<bold>C</bold>); 5 µm (<bold>D–L</bold>).</p></caption><graphic xmlns:xlink="http://www.w3.org/1999/xlink" xlink:href="phytokeys-208-103_article-89913__-g013.jpg" position="float" orientation="portrait" xlink:type="simple" id="oo_746729.jpg"><uri content-type="original_file" xlink:type="simple">https://binary.pensoft.net/fig/746729</uri></graphic></fig></tp:treatment-sec><ref-list><ref id="B41"><mixed-citation xmlns:xlink="http://www.w3.org/1999/xlink" xlink:type="simple"><person-group><name name-style="western"><surname>Lobban</surname><given-names>CS</given-names></name><name name-style="western"><surname>Schefter</surname><given-names>M</given-names></name><name name-style="western"><surname>Jordan</surname><given-names>RW</given-names></name><name name-style="western"><surname>Arai</surname><given-names>Y</given-names></name><name name-style="western"><surname>Sasaki</surname><given-names>A</given-names></name><name name-style="western"><surname>Theriot</surname><given-names>EC</given-names></name><name name-style="western"><surname>Ashworth</surname><given-names>M</given-names></name><name name-style="western"><surname>Ruck</surname><given-names>EC</given-names></name><name name-style="western"><surname>Pennesi</surname><given-names>C</given-names></name></person-group> (<year>2012</year>) <article-title>Coral-reef diatoms (<tp:taxon-name><tp:taxon-name-part taxon-name-part-type="genus">Bacillariophyta</tp:taxon-name-part></tp:taxon-name>) from Guam: New records and preliminary checklist, with emphasis on epiphytic species from farmer-fish territories.</article-title><source>Micronesica</source><volume>43</volume>: <fpage>237</fpage>–<lpage>479</lpage>. <ext-link xlink:href="https://micronesica.org/sites/default/files/6_lobban.schefter_micronesica_431.pdf" ext-link-type="uri" xlink:type="simple">https://micronesica.org/sites/default/files/6_lobban.schefter_micronesica_431.pdf</ext-link></mixed-citation></ref><ref id="B74"><mixed-citation xmlns:xlink="http://www.w3.org/1999/xlink" xlink:type="simple"><person-group><name name-style="western"><surname>Stearn</surname><given-names>WT</given-names></name></person-group> (<year>1973</year>) Botanical Latin. David and Charles, Newton Abbott.</mixed-citation></ref><ref id="B31"><mixed-citation xmlns:xlink="http://www.w3.org/1999/xlink" xlink:type="simple"><person-group><name name-style="western"><surname>Kanjer</surname><given-names>L</given-names></name><name name-style="western"><surname>Kusber</surname><given-names>W-H</given-names></name><name name-style="western"><surname>Van de Vijver</surname><given-names>B</given-names></name></person-group> (<year>2021</year>) <article-title>Observations and typification of <italic><tp:taxon-name><tp:taxon-name-part taxon-name-part-type="genus">Exilaria</tp:taxon-name-part><tp:taxon-name-part taxon-name-part-type="species">fulgens</tp:taxon-name-part></tp:taxon-name></italic> Greville (<italic><tp:taxon-name><tp:taxon-name-part taxon-name-part-type="genus">Fragilariaceae</tp:taxon-name-part></tp:taxon-name></italic>, <italic><tp:taxon-name><tp:taxon-name-part taxon-name-part-type="genus">Bacillariophyta</tp:taxon-name-part></tp:taxon-name></italic>) and its transfer to the genus <italic><tp:taxon-name><tp:taxon-name-part taxon-name-part-type="genus">Ardissonea</tp:taxon-name-part></tp:taxon-name></italic> De Notaris, 1870.</article-title><source>Notulae Algarum</source><volume>215</volume>: <fpage>1</fpage>–<lpage>6</lpage>. [16 figs]</mixed-citation></ref></ref-list></tp:taxon-treatment>
