# Supplementary material for: ﻿Revision of Ardissoneaceae (Bacillariophyta, Mediophyceae) from Micronesian populations, with descriptions of two new genera, Ardissoneopsis and Grunowago, and new species in Ardissonea, Synedrosphenia and Climacosphenia
Source: PhytoKeys. 2022 Sep 21;208:103–84. doi: 10.3897/phytokeys.208.89913 (PMC9848972; doi:10.3897/phytokeys.208.89913)
Supplement: XML Treatment for Ardissoneopsis appressata [file phytokeys.208.89913-treatment11.xml]

<!DOCTYPE tp:taxon-treatment
  PUBLIC "-//TaxonX//DTD Taxonomic Treatment Publishing DTD v0 20100105//EN" "tax-treatment-NSO.dtd">
<tp:taxon-treatment xmlns:tp="http://www.plazi.org/taxpub"><tp:treatment-meta><kwd-group><label>Taxon classification</label><kwd>
                  <named-content content-type="kingdom">Plantae</named-content>
                </kwd><kwd>
                  <named-content content-type="order">Ardissoneales</named-content>
                </kwd><kwd>
                  <named-content content-type="family">Ardissoneaceae</named-content>
                </kwd></kwd-group><mixed-citation publication-type="journal"><person-group><name><surname>Lobban</surname><given-names>Christopher S.</given-names></name><name><surname>Ashworth</surname><given-names>Matt P.</given-names></name><name><surname>Camacho</surname><given-names>Terance</given-names></name><name><surname>Lam</surname><given-names>Daryl W.</given-names></name><name><surname>Theriot</surname><given-names>Edward C.</given-names></name></person-group><article-title>﻿Revision of <tp:taxon-name><tp:taxon-name-part taxon-name-part-type="family">Ardissoneaceae</tp:taxon-name-part></tp:taxon-name> (<tp:taxon-name><tp:taxon-name-part taxon-name-part-type="genus" reg="Bacillariophyta">Bacillariophyta</tp:taxon-name-part></tp:taxon-name>, <tp:taxon-name><tp:taxon-name-part taxon-name-part-type="class">Mediophyceae</tp:taxon-name-part></tp:taxon-name>) from Micronesian populations, with descriptions of two new genera, <italic><tp:taxon-name><tp:taxon-name-part taxon-name-part-type="genus" reg="Ardissoneopsis">Ardissoneopsis</tp:taxon-name-part></tp:taxon-name></italic> and <italic><tp:taxon-name><tp:taxon-name-part taxon-name-part-type="genus" reg="Grunowago">Grunowago</tp:taxon-name-part></tp:taxon-name></italic>, and new species in <italic><tp:taxon-name><tp:taxon-name-part taxon-name-part-type="genus" reg="Ardissonea">Ardissonea</tp:taxon-name-part></tp:taxon-name></italic>, <italic><tp:taxon-name><tp:taxon-name-part taxon-name-part-type="genus" reg="Synedrosphenia">Synedrosphenia</tp:taxon-name-part></tp:taxon-name></italic> and <italic><tp:taxon-name><tp:taxon-name-part taxon-name-part-type="genus" reg="Climacosphenia">Climacosphenia</tp:taxon-name-part></tp:taxon-name></italic></article-title><source>PhytoKeys</source><day>21</day><month>09</month><year>2022</year><volume>208</volume><fpage>103</fpage><lpage>184</lpage><pub-id pub-id-type="doi">10.3897/phytokeys.208.89913</pub-id></mixed-citation></tp:treatment-meta><tp:nomenclature><label>﻿</label><tp:taxon-name>
                <object-id xmlns:xlink="http://www.w3.org/1999/xlink" content-type="arpha" xlink:type="simple">C1712FC0-814B-5148-99A7-C021F05F91FE</object-id>
                <tp:taxon-name-part taxon-name-part-type="genus" reg="Ardissoneopsis">Ardissoneopsis</tp:taxon-name-part>
                <tp:taxon-name-part taxon-name-part-type="species" reg="appressata">appressata</tp:taxon-name-part>
              </tp:taxon-name><tp:taxon-authority>Lobban &amp; Ashworth</tp:taxon-authority><tp:taxon-status xmlns:xlink="http://www.w3.org/1999/xlink" xlink:type="simple">sp. nov.</tp:taxon-status><xref ref-type="fig" rid="F15">Figs 15</xref><xref ref-type="fig" rid="F16">, 16</xref><tp:nomenclature-citation-list><tp:nomenclature-citation><tp:taxon-name>
                    <tp:taxon-name-part taxon-name-part-type="genus" reg="Ardissonea"/>
                    <tp:taxon-name-part taxon-name-part-type="species" reg="fulgens"/>
                    <tp:taxon-name-part taxon-name-part-type="infraspecific-rank"/>
                    <tp:taxon-name-part taxon-name-part-type="variety" reg="gigantea"/>
                  </tp:taxon-name><comment><tp:taxon-name><tp:taxon-name-part taxon-name-part-type="genus" reg="Ardissonea">Ardissonea</tp:taxon-name-part><tp:taxon-name-part taxon-name-part-type="species" reg="fulgens">fulgens</tp:taxon-name-part><tp:taxon-name-part taxon-name-part-type="infraspecific-rank">var.</tp:taxon-name-part><tp:taxon-name-part taxon-name-part-type="variety" reg="gigantea">gigantea</tp:taxon-name-part></tp:taxon-name> (Lobarzewsky) Rabenhorst sensu <xref ref-type="bibr" rid="B41">Lobban et al. 2012</xref>, p. 260, pl. 1, figs 1, 2, pl. 16, figs 6–8. Synonym. </comment></tp:nomenclature-citation></tp:nomenclature-citation-list></tp:nomenclature><tp:treatment-sec sec-type="diagnosis" id="SECID0EMQBK"><title>Diagnosis.</title><p>Differentiated from congeners in the straight valve with inflated center and apices, and valve-appressed colony formation.</p></tp:treatment-sec><tp:treatment-sec sec-type="description" id="SECID0EERBK"><title>Description.</title><p>Cells valve-appressed to form flat colonies from sturdy mucilage pads, cells toward the outside increasingly curved in the apical axis (Fig. <xref ref-type="fig" rid="F15">15A–D</xref>). Nucleus in widest part of the cell and appressed to one side, numerous lenticular plastids (Fig. <xref ref-type="fig" rid="F15">15B</xref>). Valves very long and narrow, inflated at the middle and poles (Fig. <xref ref-type="fig" rid="F15">15E–G</xref>); frustule also inflated in the middle in girdle view because of deeper mantle and wider girdle bands (Fig. <xref ref-type="fig" rid="F15">15C</xref> vs D). Length 560–900 µm, width at center 9–12 µm, poles 7–10 µm, 5 µm in between; striae 18 in 10 µm (Figs <xref ref-type="fig" rid="F15">15F, G</xref>, <xref ref-type="fig" rid="F16">16A–C</xref>). Annulus along junction of valve face and mantle except at poles, where it is further back (Fig. <xref ref-type="fig" rid="F16">16B, C</xref>); some thickening under annulus but not as thick as transverse costae (Fig. <xref ref-type="fig" rid="F16">16E</xref>). Striae parallel except radiate at poles (Fig. <xref ref-type="fig" rid="F16">16B, C</xref>). Internally, costae on most virgae except near poles (Fig. <xref ref-type="fig" rid="F16">16C, E, F</xref>). Spines absent. No pseudosepta (Fig. <xref ref-type="fig" rid="F16">16C</xref>); transverse costae on the mantle diminishing toward margin (Fig. <xref ref-type="fig" rid="F16">16E</xref> arrowhead; contrast Fig. <xref ref-type="fig" rid="F13">13J</xref>). Three girdle bands present (Figs <xref ref-type="fig" rid="F15">15D</xref>, <xref ref-type="fig" rid="F16">16A</xref>): fimbriate valvocopula (Fig. <xref ref-type="fig" rid="F16">16A, F</xref>) with two rows of pores around the poles, decreasing to one toward the basal pole, along with one row along bottom edge of pars interior; fimbriate copula (Fig. <xref ref-type="fig" rid="F16">16A, D</xref>) with six rows of pores in a decussate pattern, decreasing to four near basal pole; pleura (Fig. <xref ref-type="fig" rid="F15">15D</xref>) very narrow, pars interior not observed.</p><fig id="F15" position="float" orientation="portrait"><object-id xmlns:xlink="http://www.w3.org/1999/xlink" content-type="doi" xlink:type="simple">10.3897/phytokeys.208.89913.figure15</object-id><object-id xmlns:xlink="http://www.w3.org/1999/xlink" content-type="arpha" xlink:type="simple">F6056E28-B273-5727-B8EA-9826FF753B1D</object-id><label>Figure 15.</label><caption><p><italic><tp:taxon-name><tp:taxon-name-part taxon-name-part-type="genus" reg="Ardissoneopsis">Ardissoneopsis</tp:taxon-name-part><tp:taxon-name-part taxon-name-part-type="species" reg="appressata">appressata</tp:taxon-name-part></tp:taxon-name></italic> sp. nov. <bold>A, B</bold> flabellate colony and detail showing hemispherical nuclei surrounded by plastids and appressed to girdle faces; arrows on <bold>B</bold> show two of the many walls between cells (GU68H-1) <bold>C</bold> middle of colony in oblique view, showing inflation where nuclei are located <bold>D</bold> base of colony, showing parts of six frustules including pleura (pl, arrow) (GU44AP-2) <bold>E–G</bold> half valve from Yap, acid cleaned, with details of central and polar portions showing shape and stria density (Y42-1). Scale bars: 100 µm (<bold>A</bold>); 50 µm (<bold>E</bold>); 25 µm (<bold>B</bold>); 10 µm (<bold>C, F, G</bold>).</p></caption><graphic xmlns:xlink="http://www.w3.org/1999/xlink" xlink:href="phytokeys-208-103_article-89913__-g015.jpg" position="float" orientation="portrait" xlink:type="simple" id="oo_746731.jpg"><uri content-type="original_file" xlink:type="simple">https://binary.pensoft.net/fig/746731</uri></graphic></fig><fig id="F16" position="float" orientation="portrait"><object-id xmlns:xlink="http://www.w3.org/1999/xlink" content-type="doi" xlink:type="simple">10.3897/phytokeys.208.89913.figure16</object-id><object-id xmlns:xlink="http://www.w3.org/1999/xlink" content-type="arpha" xlink:type="simple">B0193E6F-F91B-556F-9D6E-25D7D01EF8B6</object-id><label>Figure 16.</label><caption><p><italic><tp:taxon-name><tp:taxon-name-part taxon-name-part-type="genus" reg="Ardissoneopsis">Ardissoneopsis</tp:taxon-name-part><tp:taxon-name-part taxon-name-part-type="species" reg="appressata">appressata</tp:taxon-name-part></tp:taxon-name></italic> sp. nov., cont. GU44BJ-4 except as noted <bold>A</bold> girdle view of part of colony showing cells joined valve to valve, and the pattern of pores in valvocopula (VC) and copula (cop) (GU44AE-2) <bold>B, C</bold> valve pole in external and internal view, respectively showing tip of annulus (arrows) <bold>D</bold> portion of copula showing fimbriae <bold>E</bold> portion of valve near center: arrow points along longitudinal thickening below annulus and arrowhead indicates narrowing of transverse costae at margin <bold>F</bold> portion of frustule in narrow part, showing internal and external aspects and portions of the fimbriate valvocopulae (GU44T-1). Scale bars: 5 µm (<bold>A–C, E, F</bold>); 2 µm (<bold>D</bold>).</p></caption><graphic xmlns:xlink="http://www.w3.org/1999/xlink" xlink:href="phytokeys-208-103_article-89913__-g016.jpg" position="float" orientation="portrait" xlink:type="simple" id="oo_746732.jpg"><uri content-type="original_file" xlink:type="simple">https://binary.pensoft.net/fig/746732</uri></graphic></fig></tp:treatment-sec><tp:treatment-sec sec-type="Holotype" id="SECID0EJ1BK"><title>Holotype</title><p><bold>(designated here).</bold> Slide 449, multiple specimens present. Slide deposited at ANSP accession # ANSP-GC20111. Representative specimen published in <xref ref-type="bibr" rid="B41">Lobban et al. 2012</xref>, Micronesica 43: pl. 16, figs 6, 7.</p></tp:treatment-sec><tp:treatment-sec sec-type="Registration" id="SECID0EV1BK"><title>Registration.</title><p>Phycobank <ext-link xmlns:xlink="http://www.w3.org/1999/xlink" xlink:href="http://phycobank.org/103242" ext-link-type="uri" xlink:type="simple">http://phycobank.org/103242</ext-link>.</p></tp:treatment-sec><tp:treatment-sec sec-type="type locality" id="SECID0EA2BK"><title>Type locality.</title><p>Guam: Apra Harbor, GabGab reef. <named-content xmlns:xlink="http://www.w3.org/1999/xlink" content-type="dwc:verbatimCoordinates" xlink:type="simple"><named-content content-type="geo-json" specific-use="{&#34;type&#34;:&#34;Point&#34;,&#34;coordinates&#34;:[144.643000,13.443000]}" id="NCID0EJ2BK" xlink:type="simple">13.443°N, 144.643°E</named-content></named-content>, sparse filamentous algal turf in farmer fish territory (<italic><tp:taxon-name><tp:taxon-name-part taxon-name-part-type="genus" reg="Plectroglyphidodon">Plectroglyphidodon</tp:taxon-name-part><tp:taxon-name-part taxon-name-part-type="species" reg="lacrymans">lacrymans</tp:taxon-name-part></tp:taxon-name></italic>), depth ca. 5 m., collection number GU44Y-13, 10 May 2009. C. Lobban and M. Schefter leg.</p></tp:treatment-sec><tp:treatment-sec sec-type="material" id="SECID0EC3BK"><title>Additional materials examined.</title><p>Guam: GU68H-1!, GU44Z-15!, GU44T-1!, GU44BJ-4!, inter alia. Federated States of Micronesia: Yap: Y42-1!; Chuuk: TK28!.</p></tp:treatment-sec><tp:treatment-sec sec-type="etymology" id="SECID0EH3BK"><title>Etymology.</title><p>Adjective (L.) <italic>appressus</italic>, appressed, with reference to the colony formation.</p></tp:treatment-sec><tp:treatment-sec sec-type="Taxonomic comments" id="SECID0EP3BK"><title>Taxonomic comments.</title><p>We previously (<xref ref-type="bibr" rid="B41">Lobban et al. 2012</xref>) identified this species as <italic><tp:taxon-name><tp:taxon-name-part taxon-name-part-type="genus" reg="Ardissonea">Ardissonea</tp:taxon-name-part><tp:taxon-name-part taxon-name-part-type="species" reg="fulgens">fulgens</tp:taxon-name-part></tp:taxon-name> var. <tp:taxon-name><tp:taxon-name-part taxon-name-part-type="genus" reg="Ardissonea"/><tp:taxon-name-part taxon-name-part-type="species" reg="fulgens"/><tp:taxon-name-part taxon-name-part-type="variety" reg="gigantea">gigantea</tp:taxon-name-part></tp:taxon-name></italic> (Lobarzewsky) Rabenhorst, based on literature. Starting from <xref ref-type="bibr" rid="B59">Peragallo and Peragallo (1897–1908)</xref>, that taxon has been described as extremely long (400 µm to 1 mm), with a broad central portion joined to capitate poles by very narrow linear portions, the striae 13–14 in 10 µm, but not forming distinctive colonies. Cells from Guam matched this description, except for somewhat higher stria density, but adhered valve to valve while still attached to massive mucilaginous stalks, giving colonies a unique form, a characteristic not mentioned in the literature. The variety is distinctive enough by the shape and colony formation to differentiate it from the nominate variety but has been even less studied than <italic><tp:taxon-name><tp:taxon-name-part taxon-name-part-type="genus" reg="Ardissonea">A.</tp:taxon-name-part><tp:taxon-name-part taxon-name-part-type="species" reg="fulgens">fulgens</tp:taxon-name-part></tp:taxon-name></italic>.</p><p>However, drawings of <italic><tp:taxon-name><tp:taxon-name-part taxon-name-part-type="genus" reg="Synedra">Synedra</tp:taxon-name-part><tp:taxon-name-part taxon-name-part-type="species" reg="gigantea">gigantea</tp:taxon-name-part></tp:taxon-name></italic> Lobarzewsky (1840, p. 276, pl. 6, fig. a–c) show a highly elongated diatom occurring in valve-appressed clusters, somewhat similar to those seen in Guam, but not showing any bulge in the middle and being apparently very flexible; as far as one can tell, the frustule is uniformly linear in both views, but he stated that the side (i.e., valve) view is 3–4 times narrower and with a <italic>wavy outline</italic>. This does not well accord with valve views of <italic><tp:taxon-name><tp:taxon-name-part taxon-name-part-type="genus" reg="Ardissonea">Ardissonea</tp:taxon-name-part><tp:taxon-name-part taxon-name-part-type="species" reg="fulgens">fulgens</tp:taxon-name-part></tp:taxon-name> var. <tp:taxon-name><tp:taxon-name-part taxon-name-part-type="genus" reg="Ardissonea"/><tp:taxon-name-part taxon-name-part-type="species" reg="fulgens"/><tp:taxon-name-part taxon-name-part-type="variety" reg="gigantea">gigantea</tp:taxon-name-part></tp:taxon-name></italic>, which has never been depicted as wavy but has been shown with a strong central inflation. Lobarzewsky’s drawings look more like <italic><tp:taxon-name><tp:taxon-name-part taxon-name-part-type="genus" reg="Licmophora">Licmophora</tp:taxon-name-part><tp:taxon-name-part taxon-name-part-type="species" reg="flucticulata">flucticulata</tp:taxon-name-part></tp:taxon-name></italic> Lobban, Schefter and Ruck (2011), which is wavy and very narrow and occurs in valve-appressed clusters, except that the clusters of that species in girdle view are very obviously tapered. The descriptions of this taxon were carried forward into <xref ref-type="bibr" rid="B63">Rabenhorst (1864</xref>: 140) and <xref ref-type="bibr" rid="B13">De Toni (1892</xref>: 674) but there is no mention of the valve outline. The comparison of its shape to <italic><tp:taxon-name><tp:taxon-name-part taxon-name-part-type="genus" reg="Toxarium">Toxarium</tp:taxon-name-part><tp:taxon-name-part taxon-name-part-type="species" reg="hennedyanum">hennedyanum</tp:taxon-name-part></tp:taxon-name></italic> (W. Gregory) Pelletan seems to have begun with <xref ref-type="bibr" rid="B59">Peragallo and Peragallo (1897–1908)</xref>, who clearly describe the valve shape and stria density for the first time, but show a smooth valve outline. This taxon was said to be frequent in the Mediterranean (<xref ref-type="bibr" rid="B59">Peragallo and Peragallo 1897–1908</xref>), yet neither they nor <xref ref-type="bibr" rid="B25">Hustedt (1931–1959)</xref> refer to valves sticking together in distinctive fan-shaped clusters. The extreme length is the sole character that could link the acid cleaned frustules so accurately described by the Peragallos to the taxon drawn by Lobarzewski (1840), and that is insufficient, so that the identity of <italic><tp:taxon-name><tp:taxon-name-part taxon-name-part-type="genus" reg="Synedra">Synedra</tp:taxon-name-part><tp:taxon-name-part taxon-name-part-type="species" reg="gigantea">gigantea</tp:taxon-name-part></tp:taxon-name></italic> is a mystery, while the lack of colony information and the lower stria density leave doubt about how the Guam population is related to any European taxa. Given findings of <xref ref-type="bibr" rid="B31">Kanjer et al. (2021)</xref> on the nominate variety, we reject our earlier identification and propose a new species for our material.</p></tp:treatment-sec><tp:treatment-sec><!--Section generated to contain objects referenced in tp:taxon-treatment.--><fig id="F13" position="float" orientation="portrait"><object-id xmlns:xlink="http://www.w3.org/1999/xlink" content-type="doi" xlink:type="simple">10.3897/phytokeys.208.89913.figure13</object-id><object-id xmlns:xlink="http://www.w3.org/1999/xlink" content-type="arpha" xlink:type="simple">A54FA62A-588C-58D4-9215-010DD4FD79C8</object-id><label>Figure 13.</label><caption><p><italic><tp:taxon-name><tp:taxon-name-part taxon-name-part-type="genus" reg="Synedrosphenia">Synedrosphenia</tp:taxon-name-part><tp:taxon-name-part taxon-name-part-type="species" reg="recta">recta</tp:taxon-name-part></tp:taxon-name></italic> sp. nov. Chuuk TK28 except as noted <bold>A, C</bold> holotype and details of pole at two focal planes, showing valve face and valvocopula <bold>B, D–F</bold> specimen in SEM with details of pole at 0° tilt (<bold>D</bold>), arrows showing position of annulus, and 60° tilted views of central portion (<bold>E</bold>) showing copula and opposite pole (<bold>F</bold>) showing copula and valvocopula with apical notch (arrow) <bold>G, H</bold> internal view of a pole with valve and valvocopula at 60° tilt, showing apical notch (arrow), and at 0° tilt, showing apical area without transapical costae; arrows show inferred position of annulus as in <bold>D</bold> and absence of longitudinal costae <bold>I</bold> polar view of valve with valvocopula, showing apical notch <bold>J</bold> broken valve showing continuous transverse costae (arrow) and pores on pars interior of valvocopula (arrowheads) <bold>K</bold> specimen from Guam (GU76B-4), showing fragments of very narrow pleura (pl, arrows) <bold>L</bold> specimen from Jaluit (J5), pole of valve without valvocopula, showing continuous rim and absence of longitudinal costae; two-way arrow marks position of annulus, as in <bold>D, H</bold>. Scale bars: 50 µm (<bold>A, B</bold>); 10 µm (<bold>C</bold>); 5 µm (<bold>D–L</bold>).</p></caption><graphic xmlns:xlink="http://www.w3.org/1999/xlink" xlink:href="phytokeys-208-103_article-89913__-g013.jpg" position="float" orientation="portrait" xlink:type="simple" id="oo_746729.jpg"><uri content-type="original_file" xlink:type="simple">https://binary.pensoft.net/fig/746729</uri></graphic></fig></tp:treatment-sec><ref-list><ref id="B41"><mixed-citation xmlns:xlink="http://www.w3.org/1999/xlink" xlink:type="simple"><person-group><name name-style="western"><surname>Lobban</surname><given-names>CS</given-names></name><name name-style="western"><surname>Schefter</surname><given-names>M</given-names></name><name name-style="western"><surname>Jordan</surname><given-names>RW</given-names></name><name name-style="western"><surname>Arai</surname><given-names>Y</given-names></name><name name-style="western"><surname>Sasaki</surname><given-names>A</given-names></name><name name-style="western"><surname>Theriot</surname><given-names>EC</given-names></name><name name-style="western"><surname>Ashworth</surname><given-names>M</given-names></name><name name-style="western"><surname>Ruck</surname><given-names>EC</given-names></name><name name-style="western"><surname>Pennesi</surname><given-names>C</given-names></name></person-group> (<year>2012</year>) <article-title>Coral-reef diatoms (<tp:taxon-name><tp:taxon-name-part taxon-name-part-type="genus">Bacillariophyta</tp:taxon-name-part></tp:taxon-name>) from Guam: New records and preliminary checklist, with emphasis on epiphytic species from farmer-fish territories.</article-title><source>Micronesica</source><volume>43</volume>: <fpage>237</fpage>–<lpage>479</lpage>. <ext-link xlink:href="https://micronesica.org/sites/default/files/6_lobban.schefter_micronesica_431.pdf" ext-link-type="uri" xlink:type="simple">https://micronesica.org/sites/default/files/6_lobban.schefter_micronesica_431.pdf</ext-link></mixed-citation></ref><ref id="B59"><mixed-citation xmlns:xlink="http://www.w3.org/1999/xlink" xlink:type="simple"><person-group><name name-style="western"><surname>Peragallo</surname><given-names>H</given-names></name><name name-style="western"><surname>Peragallo</surname><given-names>M</given-names></name></person-group> (<year>1897–1908</year>) <source>Diatomées Marines de France et des Districts Maritimes Voisins. M.J.</source><publisher-name>Tempère</publisher-name>, <publisher-loc>Grez-sur-Loing, France</publisher-loc>, <size units="page">491 pp</size>. [+ 137 pl.] <ext-link xlink:href="10.5962/bhl.title.68918" ext-link-type="doi" xlink:type="simple">https://doi.org/10.5962/bhl.title.68918</ext-link></mixed-citation></ref><ref id="B63"><mixed-citation xmlns:xlink="http://www.w3.org/1999/xlink" xlink:type="simple"><person-group><name name-style="western"><surname>Rabenhorst</surname><given-names>L</given-names></name></person-group> (<year>1864</year>) Flora Europaea Algarum Aquae Dulcis et Submarinae. Sectio 1. Algas Diatomaceas Complectens. Eduardum Kummerum, Leipzig. <ext-link xlink:href="https://ia800900.us.archive.org/0/items/floraeuropaeaalg0103rabe/floraeuropaeaalg0103rabe.pdf" ext-link-type="uri" xlink:type="simple">https://ia800900.us.archive.org/0/items/floraeuropaeaalg0103rabe/floraeuropaeaalg0103rabe.pdf</ext-link></mixed-citation></ref><ref id="B13"><mixed-citation xmlns:xlink="http://www.w3.org/1999/xlink" xlink:type="simple"><person-group><name name-style="western"><surname>De Toni</surname><given-names>JB</given-names></name></person-group> (<year>1892</year>) Beiträge zur Kenntniss der arctischen Diatomeen. Vol. 2 Bacillarieae, Sec. 2 <tp:taxon-name><tp:taxon-name-part taxon-name-part-type="family">Pseudorhaphideae</tp:taxon-name-part></tp:taxon-name>. Sumptibus auctoris, Padova [Padua], 491–817. <ext-link xlink:href="https://img.algaebase.org/pdf/0AFECF990277f25BA0oKh28257BC/22077.pdf" ext-link-type="uri" xlink:type="simple">https://img.algaebase.org/pdf/0AFECF990277f25BA0oKh28257BC/22077.pdf</ext-link></mixed-citation></ref><ref id="B25"><mixed-citation xmlns:xlink="http://www.w3.org/1999/xlink" xlink:type="simple"><person-group><name name-style="western"><surname>Hustedt</surname><given-names>F</given-names></name></person-group> (<year>1931–1959</year>) Die Kieselalgen Deutschlands, Österreichs und der Schweiz. In: Rabenhorst’s Kryptogamenflora, Band 7, Teil 2. Johnson Reprint, New York.</mixed-citation></ref><ref id="B31"><mixed-citation xmlns:xlink="http://www.w3.org/1999/xlink" xlink:type="simple"><person-group><name name-style="western"><surname>Kanjer</surname><given-names>L</given-names></name><name name-style="western"><surname>Kusber</surname><given-names>W-H</given-names></name><name name-style="western"><surname>Van de Vijver</surname><given-names>B</given-names></name></person-group> (<year>2021</year>) <article-title>Observations and typification of <italic><tp:taxon-name><tp:taxon-name-part taxon-name-part-type="genus">Exilaria</tp:taxon-name-part><tp:taxon-name-part taxon-name-part-type="species">fulgens</tp:taxon-name-part></tp:taxon-name></italic> Greville (<italic><tp:taxon-name><tp:taxon-name-part taxon-name-part-type="genus">Fragilariaceae</tp:taxon-name-part></tp:taxon-name></italic>, <italic><tp:taxon-name><tp:taxon-name-part taxon-name-part-type="genus">Bacillariophyta</tp:taxon-name-part></tp:taxon-name></italic>) and its transfer to the genus <italic><tp:taxon-name><tp:taxon-name-part taxon-name-part-type="genus">Ardissonea</tp:taxon-name-part></tp:taxon-name></italic> De Notaris, 1870.</article-title><source>Notulae Algarum</source><volume>215</volume>: <fpage>1</fpage>–<lpage>6</lpage>. [16 figs]</mixed-citation></ref></ref-list></tp:taxon-treatment>
