# Supplementary material for: ﻿Revision of Ardissoneaceae (Bacillariophyta, Mediophyceae) from Micronesian populations, with descriptions of two new genera, Ardissoneopsis and Grunowago, and new species in Ardissonea, Synedrosphenia and Climacosphenia
Source: PhytoKeys. 2022 Sep 21;208:103–84. doi: 10.3897/phytokeys.208.89913 (PMC9848972; doi:10.3897/phytokeys.208.89913)
Supplement: XML Treatment for Synedra undosa [file phytokeys.208.89913-treatment12.xml]

<!DOCTYPE tp:taxon-treatment
  PUBLIC "-//TaxonX//DTD Taxonomic Treatment Publishing DTD v0 20100105//EN" "tax-treatment-NSO.dtd">
<tp:taxon-treatment xmlns:tp="http://www.plazi.org/taxpub"><tp:treatment-meta><kwd-group><label>Taxon classification</label><kwd>
                  <named-content content-type="kingdom">Plantae</named-content>
                </kwd><kwd>
                  <named-content content-type="order">Ardissoneales</named-content>
                </kwd><kwd>
                  <named-content content-type="family">Ardissoneaceae</named-content>
                </kwd></kwd-group><mixed-citation publication-type="journal"><person-group><name><surname>Lobban</surname><given-names>Christopher S.</given-names></name><name><surname>Ashworth</surname><given-names>Matt P.</given-names></name><name><surname>Camacho</surname><given-names>Terance</given-names></name><name><surname>Lam</surname><given-names>Daryl W.</given-names></name><name><surname>Theriot</surname><given-names>Edward C.</given-names></name></person-group><article-title>﻿Revision of <tp:taxon-name><tp:taxon-name-part taxon-name-part-type="family">Ardissoneaceae</tp:taxon-name-part></tp:taxon-name> (<tp:taxon-name><tp:taxon-name-part taxon-name-part-type="genus" reg="Bacillariophyta">Bacillariophyta</tp:taxon-name-part></tp:taxon-name>, <tp:taxon-name><tp:taxon-name-part taxon-name-part-type="class">Mediophyceae</tp:taxon-name-part></tp:taxon-name>) from Micronesian populations, with descriptions of two new genera, <italic><tp:taxon-name><tp:taxon-name-part taxon-name-part-type="genus" reg="Ardissoneopsis">Ardissoneopsis</tp:taxon-name-part></tp:taxon-name></italic> and <italic><tp:taxon-name><tp:taxon-name-part taxon-name-part-type="genus" reg="Grunowago">Grunowago</tp:taxon-name-part></tp:taxon-name></italic>, and new species in <italic><tp:taxon-name><tp:taxon-name-part taxon-name-part-type="genus" reg="Ardissonea">Ardissonea</tp:taxon-name-part></tp:taxon-name></italic>, <italic><tp:taxon-name><tp:taxon-name-part taxon-name-part-type="genus" reg="Synedrosphenia">Synedrosphenia</tp:taxon-name-part></tp:taxon-name></italic> and <italic><tp:taxon-name><tp:taxon-name-part taxon-name-part-type="genus" reg="Climacosphenia">Climacosphenia</tp:taxon-name-part></tp:taxon-name></italic></article-title><source>PhytoKeys</source><day>21</day><month>09</month><year>2022</year><volume>208</volume><fpage>103</fpage><lpage>184</lpage><pub-id pub-id-type="doi">10.3897/phytokeys.208.89913</pub-id></mixed-citation></tp:treatment-meta><tp:nomenclature><label>﻿</label><tp:taxon-name>
                <object-id xmlns:xlink="http://www.w3.org/1999/xlink" content-type="arpha" xlink:type="simple">3632B8D3-3DB8-5448-B165-1EE5E7CBF81F</object-id>
                <tp:taxon-name-part taxon-name-part-type="genus" reg="Synedra">Synedra</tp:taxon-name-part>
                <tp:taxon-name-part taxon-name-part-type="species" reg="undosa">undosa</tp:taxon-name-part>
              </tp:taxon-name><tp:taxon-authority>Grunow, 1867</tp:taxon-authority><xref ref-type="fig" rid="F17">Fig. 17</xref></tp:nomenclature><tp:treatment-sec sec-type="Reference" id="SECID0EKFCK"><title>Reference.</title><p><xref ref-type="bibr" rid="B18">Grunow 1867</xref>, p. 4; <xref ref-type="bibr" rid="B19">Grunow 1877</xref>, p. 167, pl. 193, fig. 8a–c.</p></tp:treatment-sec><tp:treatment-sec sec-type="description" id="SECID0EYFCK"><title>Description from literature.</title><p>Very long, to 850 µm, slender, inflated at the center and poles, undulate in between, striae 19 in 10 µm (20–22 according to <xref ref-type="bibr" rid="B13">De Toni 1892</xref>). <italic><tp:taxon-name><tp:taxon-name-part taxon-name-part-type="genus" reg="Synedra">Synedra</tp:taxon-name-part><tp:taxon-name-part taxon-name-part-type="species" reg="undosa">undosa</tp:taxon-name-part></tp:taxon-name></italic> has the outline of <italic><tp:taxon-name><tp:taxon-name-part taxon-name-part-type="genus" reg="Toxarium">Toxarium</tp:taxon-name-part><tp:taxon-name-part taxon-name-part-type="species" reg="undulatum">undulatum</tp:taxon-name-part></tp:taxon-name></italic>, but linear striae as in <italic><tp:taxon-name><tp:taxon-name-part taxon-name-part-type="genus" reg="Ardissoneopsis">Ardissoneopsis</tp:taxon-name-part><tp:taxon-name-part taxon-name-part-type="species" reg="appressata">appressata</tp:taxon-name-part></tp:taxon-name></italic>.</p></tp:treatment-sec><tp:treatment-sec sec-type="material" id="SECID0EMHCK"><title>Materials examined.</title><p>Remnant material of Grunow 839-4611 [W catalog # W0127010, Acquisition # W-1901-0004611]. Not found in Micronesian samples.</p></tp:treatment-sec><tp:treatment-sec sec-type="Observations" id="SECID0ERHCK"><title>Observations.</title><p>We have not encountered this in the Guam flora but found several fragments in Grunow’s Honduras gathering that showed internal and external structure, confirming the similarity of structure to the two aforementioned <italic><tp:taxon-name><tp:taxon-name-part taxon-name-part-type="genus" reg="Ardissoneopsis">Ardissoneopsis</tp:taxon-name-part></tp:taxon-name></italic> spp. A fragment including the central inflation and one pole suggests a total length of ca. 690 µm (Fig. <xref ref-type="fig" rid="F17">17A</xref>). Widths were 10–11 µm across the center, 9 µm across the poles and 4–5 µm between; stria density 19–21 in 10 µm. The annulus along valve face–mantle junction at least partially subtended by longitudinal costae (Fig. <xref ref-type="fig" rid="F17">17B–E</xref>). Transverse costae also evident throughout except near poles (Fig. <xref ref-type="fig" rid="F17">17F–H</xref>). No pseudoseptum. Valvocopula and copula both with multiple rows of pores in decussate pattern on exterior, one row of interior pores, fimbriate inner margin and lacking sculpted apices (Fig. <xref ref-type="fig" rid="F17">17I</xref>). Copula wider, with fimbriae commonly bifurcated.</p><fig id="F17" position="float" orientation="portrait"><object-id xmlns:xlink="http://www.w3.org/1999/xlink" content-type="doi" xlink:type="simple">10.3897/phytokeys.208.89913.figure17</object-id><object-id xmlns:xlink="http://www.w3.org/1999/xlink" content-type="arpha" xlink:type="simple">A7928B8D-EF21-5772-BE5C-E7B48C1C703B</object-id><label>Figure 17.</label><caption><p><italic><tp:taxon-name><tp:taxon-name-part taxon-name-part-type="genus" reg="Synedra">Synedra</tp:taxon-name-part><tp:taxon-name-part taxon-name-part-type="species" reg="undosa">undosa</tp:taxon-name-part></tp:taxon-name></italic> from Grunow’s Honduras material <bold>A</bold> internal view of half valve, total length would have been ca. 690 µm <bold>B</bold> external view of fragment of frustule including the central inflation <bold>C</bold> external view of valve fragment with pole <bold>D</bold> external view of valve fragment near central area showing the strong undulation <bold>E</bold> detail of external pole showing annulus (double-headed arrow) and spines <bold>F–H</bold> internal views of central, near central (cf. <bold>D</bold>), and polar portions of valve, respectively, showing longitudinal costae (arrows) and transverse costae; transverse costae developing gradually toward left in <bold>H</bold>. <bold>I</bold> girdle bands, showing fimbriate valvocopula and copula with glimpses of interior costate surface of valve. Scale bars: 100 µm (<bold>A</bold>); 15 µm (<bold>B, C</bold>); 10 µm (<bold>D–I</bold>).</p></caption><graphic xmlns:xlink="http://www.w3.org/1999/xlink" xlink:href="phytokeys-208-103_article-89913__-g017.jpg" position="float" orientation="portrait" xlink:type="simple" id="oo_746733.jpg"><uri content-type="original_file" xlink:type="simple">https://binary.pensoft.net/fig/746733</uri></graphic></fig></tp:treatment-sec><tp:treatment-sec sec-type="Taxonomic comments" id="SECID0EPMCK"><title>Taxonomic comments.</title><p>According to AlgaeBase (Miranda in Guiry and Guiry 2020), <italic><tp:taxon-name><tp:taxon-name-part taxon-name-part-type="genus" reg="Synedra">S.</tp:taxon-name-part><tp:taxon-name-part taxon-name-part-type="species" reg="undosa">undosa</tp:taxon-name-part></tp:taxon-name></italic> is currently referred to as <italic><tp:taxon-name><tp:taxon-name-part taxon-name-part-type="genus" reg="Toxarium">Toxarium</tp:taxon-name-part><tp:taxon-name-part taxon-name-part-type="species" reg="undosum">undosum</tp:taxon-name-part></tp:taxon-name></italic> (Grunow) De Toni, 1892, which De Toni recognized as distinct from <italic><tp:taxon-name><tp:taxon-name-part taxon-name-part-type="genus" reg="Toxarium">T.</tp:taxon-name-part><tp:taxon-name-part taxon-name-part-type="species" reg="undulatum">undulatum</tp:taxon-name-part></tp:taxon-name></italic>. We have not found more recent mention of this species, but it clearly cannot remain in <italic><tp:taxon-name><tp:taxon-name-part taxon-name-part-type="genus" reg="Toxarium">Toxarium</tp:taxon-name-part></tp:taxon-name></italic>. <xref ref-type="bibr" rid="B25">Hustedt (1931–1959</xref>, pp 224–225) stated that, while Grunow had made clear the abundance of <italic><tp:taxon-name><tp:taxon-name-part taxon-name-part-type="genus" reg="Synedra">Synedra</tp:taxon-name-part><tp:taxon-name-part taxon-name-part-type="species" reg="undosa">undosa</tp:taxon-name-part></tp:taxon-name></italic> in his Honduras material, “one must assume he also included <tp:taxon-name><tp:taxon-name-part taxon-name-part-type="genus" reg="Synedrosphenia">S.</tp:taxon-name-part> (<tp:taxon-name-part taxon-name-part-type="subgenus" reg="Toxarium">Toxarium</tp:taxon-name-part>) <tp:taxon-name-part taxon-name-part-type="species" reg="undulata">undulata</tp:taxon-name-part></tp:taxon-name>,” because Hustedt had not observed specimens matching Grunow’s drawings in Honduras material he examined. Hustedt concluded that this species requires further examination. Grunow, however, was clear that <italic><tp:taxon-name><tp:taxon-name-part taxon-name-part-type="genus" reg="Synedra">S.</tp:taxon-name-part><tp:taxon-name-part taxon-name-part-type="species" reg="undosa">undosa</tp:taxon-name-part></tp:taxon-name></italic> was different from <italic><tp:taxon-name><tp:taxon-name-part taxon-name-part-type="genus" reg="Synedra">S.</tp:taxon-name-part><tp:taxon-name-part taxon-name-part-type="species" reg="undulata">undulata</tp:taxon-name-part></tp:taxon-name></italic> and the SEM images here clearly prove him right. On the evidence that it is a species in its own right, we propose below its transfer to <italic><tp:taxon-name><tp:taxon-name-part taxon-name-part-type="genus" reg="Ardissoneopsis">Ardissoneopsis</tp:taxon-name-part></tp:taxon-name></italic>.</p></tp:treatment-sec><ref-list><ref id="B18"><mixed-citation xmlns:xlink="http://www.w3.org/1999/xlink" xlink:type="simple"><person-group><name name-style="western"><surname>Grunow</surname><given-names>A</given-names></name></person-group> (<year>1867</year>) Diatomeen auf <italic><tp:taxon-name><tp:taxon-name-part taxon-name-part-type="genus">Sargassum</tp:taxon-name-part></tp:taxon-name></italic> von Honduras gesammelt von Lindig. Hedwigia 6: 1–8, 17–37.</mixed-citation></ref><ref id="B19"><mixed-citation xmlns:xlink="http://www.w3.org/1999/xlink" xlink:type="simple"><person-group><name name-style="western"><surname>Grunow</surname><given-names>A</given-names></name></person-group> (<year>1877</year>) <article-title>New diatoms from Honduras. With Notes by F. Kitton.</article-title><source>The Monthly Microscopical Journal</source><volume>18</volume>(<issue>4</issue>): <fpage>165</fpage>–<lpage>186</lpage>. <ext-link xlink:href="https://onlinelibrary.wiley.com/doi/10.1111/j.1365-2818.1877.tb00123.x" ext-link-type="uri" xlink:type="simple">https://onlinelibrary.wiley.com/doi/10.1111/j.1365-2818.1877.tb00123.x</ext-link></mixed-citation></ref><ref id="B13"><mixed-citation xmlns:xlink="http://www.w3.org/1999/xlink" xlink:type="simple"><person-group><name name-style="western"><surname>De Toni</surname><given-names>JB</given-names></name></person-group> (<year>1892</year>) Beiträge zur Kenntniss der arctischen Diatomeen. Vol. 2 Bacillarieae, Sec. 2 <tp:taxon-name><tp:taxon-name-part taxon-name-part-type="family">Pseudorhaphideae</tp:taxon-name-part></tp:taxon-name>. Sumptibus auctoris, Padova [Padua], 491–817. <ext-link xlink:href="https://img.algaebase.org/pdf/0AFECF990277f25BA0oKh28257BC/22077.pdf" ext-link-type="uri" xlink:type="simple">https://img.algaebase.org/pdf/0AFECF990277f25BA0oKh28257BC/22077.pdf</ext-link></mixed-citation></ref><ref id="B25"><mixed-citation xmlns:xlink="http://www.w3.org/1999/xlink" xlink:type="simple"><person-group><name name-style="western"><surname>Hustedt</surname><given-names>F</given-names></name></person-group> (<year>1931–1959</year>) Die Kieselalgen Deutschlands, Österreichs und der Schweiz. In: Rabenhorst’s Kryptogamenflora, Band 7, Teil 2. Johnson Reprint, New York.</mixed-citation></ref></ref-list></tp:taxon-treatment>
