# Supplementary material for: ﻿Revision of Ardissoneaceae (Bacillariophyta, Mediophyceae) from Micronesian populations, with descriptions of two new genera, Ardissoneopsis and Grunowago, and new species in Ardissonea, Synedrosphenia and Climacosphenia
Source: PhytoKeys. 2022 Sep 21;208:103–84. doi: 10.3897/phytokeys.208.89913 (PMC9848972; doi:10.3897/phytokeys.208.89913)
Supplement: XML Treatment for Ardissoneopsis gracilis [file phytokeys.208.89913-treatment13.xml]

<!DOCTYPE tp:taxon-treatment
  PUBLIC "-//TaxonX//DTD Taxonomic Treatment Publishing DTD v0 20100105//EN" "tax-treatment-NSO.dtd">
<tp:taxon-treatment xmlns:tp="http://www.plazi.org/taxpub"><tp:treatment-meta><kwd-group><label>Taxon classification</label><kwd>
                  <named-content content-type="kingdom">Plantae</named-content>
                </kwd><kwd>
                  <named-content content-type="order">Ardissoneales</named-content>
                </kwd><kwd>
                  <named-content content-type="family">Ardissoneaceae</named-content>
                </kwd></kwd-group><mixed-citation publication-type="journal"><person-group><name><surname>Lobban</surname><given-names>Christopher S.</given-names></name><name><surname>Ashworth</surname><given-names>Matt P.</given-names></name><name><surname>Camacho</surname><given-names>Terance</given-names></name><name><surname>Lam</surname><given-names>Daryl W.</given-names></name><name><surname>Theriot</surname><given-names>Edward C.</given-names></name></person-group><article-title>﻿Revision of <tp:taxon-name><tp:taxon-name-part taxon-name-part-type="family">Ardissoneaceae</tp:taxon-name-part></tp:taxon-name> (<tp:taxon-name><tp:taxon-name-part taxon-name-part-type="genus" reg="Bacillariophyta">Bacillariophyta</tp:taxon-name-part></tp:taxon-name>, <tp:taxon-name><tp:taxon-name-part taxon-name-part-type="class">Mediophyceae</tp:taxon-name-part></tp:taxon-name>) from Micronesian populations, with descriptions of two new genera, <italic><tp:taxon-name><tp:taxon-name-part taxon-name-part-type="genus" reg="Ardissoneopsis">Ardissoneopsis</tp:taxon-name-part></tp:taxon-name></italic> and <italic><tp:taxon-name><tp:taxon-name-part taxon-name-part-type="genus" reg="Grunowago">Grunowago</tp:taxon-name-part></tp:taxon-name></italic>, and new species in <italic><tp:taxon-name><tp:taxon-name-part taxon-name-part-type="genus" reg="Ardissonea">Ardissonea</tp:taxon-name-part></tp:taxon-name></italic>, <italic><tp:taxon-name><tp:taxon-name-part taxon-name-part-type="genus" reg="Synedrosphenia">Synedrosphenia</tp:taxon-name-part></tp:taxon-name></italic> and <italic><tp:taxon-name><tp:taxon-name-part taxon-name-part-type="genus" reg="Climacosphenia">Climacosphenia</tp:taxon-name-part></tp:taxon-name></italic></article-title><source>PhytoKeys</source><day>21</day><month>09</month><year>2022</year><volume>208</volume><fpage>103</fpage><lpage>184</lpage><pub-id pub-id-type="doi">10.3897/phytokeys.208.89913</pub-id></mixed-citation></tp:treatment-meta><tp:nomenclature><label>﻿</label><tp:taxon-name>
                <object-id xmlns:xlink="http://www.w3.org/1999/xlink" content-type="arpha" xlink:type="simple">BD9DE006-3FAD-5C0E-A316-49B6E2078499</object-id>
                <tp:taxon-name-part taxon-name-part-type="genus" reg="Ardissoneopsis">Ardissoneopsis</tp:taxon-name-part>
                <tp:taxon-name-part taxon-name-part-type="species" reg="gracilis">gracilis</tp:taxon-name-part>
              </tp:taxon-name><tp:taxon-authority>Lobban</tp:taxon-authority><tp:taxon-status xmlns:xlink="http://www.w3.org/1999/xlink" xlink:type="simple">sp. nov.</tp:taxon-status><xref ref-type="fig" rid="F18">Fig. 18</xref></tp:nomenclature><tp:treatment-sec sec-type="diagnosis" id="SECID0ETRCK"><title>Diagnosis.</title><p>Differing from <italic><tp:taxon-name><tp:taxon-name-part taxon-name-part-type="genus" reg="Ardissoneopsis">A.</tp:taxon-name-part><tp:taxon-name-part taxon-name-part-type="species" reg="fulgicans">fulgicans</tp:taxon-name-part></tp:taxon-name></italic> in valves being more slender, slightly wavy outline, lower stria density, and markedly heteropolar frustule in girdle view and from <italic><tp:taxon-name><tp:taxon-name-part taxon-name-part-type="genus" reg="Ardissoneopsis">A.</tp:taxon-name-part><tp:taxon-name-part taxon-name-part-type="species" reg="undosa">undosa</tp:taxon-name-part></tp:taxon-name></italic> by lack of central inflation.</p></tp:treatment-sec><tp:treatment-sec sec-type="description" id="SECID0EBTCK"><title>Description.</title><p>Frustules cuneate in girdle view (Fig. <xref ref-type="fig" rid="F18">18C, D, N, O</xref>), both valve mantle and width of girdle bands decreasing from apical pole to basal pole; hypothesized to be attached to mucilage pads at the basal pole, but not observed in live or raw material. Valves slender, weakly undulating, slightly inflated in the middle and at poles, slightly heteropolar but poles not consistently distinguishable except for mantle depth (Fig. <xref ref-type="fig" rid="F18">18A, B, G, E</xref>). Dimensions: 206–431 µm long, 5 µm wide except 7 µm across the middle and poles (Fig. <xref ref-type="fig" rid="F18">18A–G</xref>). Striae parallel, 10–12 in 10 µm, except radiating at poles, areolae small, circular. The annulus near valve–mantle junction, indicated only in places where striae on mantle are offset from those on valve face (oval on Fig. <xref ref-type="fig" rid="F18">18I</xref>). There is often also an offset across the midline but no sternum. Several spines occur on both poles. (Fig. <xref ref-type="fig" rid="F18">18H, K, N, O</xref>). Internally, interstriae are barely thickened, not forming costae, and there are no longitudinal costae on the annulus (Fig. <xref ref-type="fig" rid="F18">18L, M</xref>). Three girdle bands were present (Fig. <xref ref-type="fig" rid="F18">18N–R</xref>): valvocopula with a row of pores along the edge of the pars interior and a fimbriate internal margin (Fig. <xref ref-type="fig" rid="F18">18Q</xref>); two rows of pores occur around basal pole, but become one within 10 µm from base, further out becoming two and then three or more rows (Fig. <xref ref-type="fig" rid="F18">18N, O</xref>). In the copula, also bearing a fimbriate flange (Fig. <xref ref-type="fig" rid="F18">18P, R</xref>), pars exterior has numerous pores arranged in a generally decussate pattern but becoming looser near basal pole (Fig. <xref ref-type="fig" rid="F18">18N, O</xref>). The pleura is very narrow even at the poles (Fig. <xref ref-type="fig" rid="F18">18N, O, P</xref>).</p><fig id="F18" position="float" orientation="portrait"><object-id xmlns:xlink="http://www.w3.org/1999/xlink" content-type="doi" xlink:type="simple">10.3897/phytokeys.208.89913.figure18</object-id><object-id xmlns:xlink="http://www.w3.org/1999/xlink" content-type="arpha" xlink:type="simple">3F8F10BC-E8B6-5490-8770-48B61E62DC7F</object-id><label>Figure 18.</label><caption><p><italic><tp:taxon-name><tp:taxon-name-part taxon-name-part-type="genus" reg="Ardissoneopsis">Ardissoneopsis</tp:taxon-name-part><tp:taxon-name-part taxon-name-part-type="species" reg="gracilis">gracilis</tp:taxon-name-part></tp:taxon-name></italic> sp. nov. (GU44BJ-4, except <bold>B</bold> TK28) <bold>A–C</bold> three specimens to scale in LM to show size range: valves from Guam (<bold>A</bold>) and Chuuk (<bold>B</bold>), frustule from Guam in girdle view (<bold>C</bold>) showing heteropolarity <bold>D</bold> frustule in SEM tilted 60°, showing both valve and girdle faces <bold>E, F</bold> pole and mid-section of holotype <bold>G–K</bold> external views of valve in SEM with other species adjacent for comparison (GU44BJ-4): index image (<bold>G</bold>) with locations of details marked, apical pole (<bold>H</bold>) (shown by depth of mantle), compare stria density with <italic><tp:taxon-name><tp:taxon-name-part taxon-name-part-type="genus" reg="Ardissoneopsis">Ardissoneopsis</tp:taxon-name-part><tp:taxon-name-part taxon-name-part-type="species" reg="appressata">appressata</tp:taxon-name-part></tp:taxon-name></italic> (<italic><tp:taxon-name><tp:taxon-name-part taxon-name-part-type="genus" reg="Ardissoneopsis">A.</tp:taxon-name-part><tp:taxon-name-part taxon-name-part-type="species" reg="gracilis">g.</tp:taxon-name-part></tp:taxon-name></italic>); top half of center (<bold>I</bold>), offset areolae in striae within the oval suggest location of annulus; narrow portion below center (<bold>J</bold>), compare with scattered areolae in adjacent <italic><tp:taxon-name><tp:taxon-name-part taxon-name-part-type="genus" reg="Toxarium">Toxarium</tp:taxon-name-part><tp:taxon-name-part taxon-name-part-type="species" reg="undulatum">undulatum</tp:taxon-name-part></tp:taxon-name></italic> (<italic><tp:taxon-name><tp:taxon-name-part taxon-name-part-type="genus" reg="Toxarium">T.</tp:taxon-name-part><tp:taxon-name-part taxon-name-part-type="species" reg="undulatum">u.</tp:taxon-name-part></tp:taxon-name></italic>); basal pole (<bold>K</bold>), note spines on both poles <bold>L, M</bold> internal aspect near middle and at the apical pole, showing lack of costae <bold>N, O</bold> girdle view of frustule apical and basal poles, showing taper in mantle and girdle bands <bold>P</bold> possible piece of pleura (pl?) with fimbriae <bold>Q, R</bold> fimbriate edges of valvocopula and copula, respectively. Scale bars: 50 µm (<bold>A–D, G</bold>); 10 µm (<bold>E, F, H–K</bold>); 5 µm (<bold>L–R</bold>).</p></caption><graphic xmlns:xlink="http://www.w3.org/1999/xlink" xlink:href="phytokeys-208-103_article-89913__-g018.jpg" position="float" orientation="portrait" xlink:type="simple" id="oo_746734.jpg"><uri content-type="original_file" xlink:type="simple">https://binary.pensoft.net/fig/746734</uri></graphic></fig></tp:treatment-sec><tp:treatment-sec sec-type="Holotype" id="SECID0EY2CK"><title>Holotype</title><p><bold>(designated here).</bold> Specimen at 11.0 mm E, 2.5 mm S of the mark on slide 1831, deposited at ANSP accession # ANSP-GC20087. Fig. <xref ref-type="fig" rid="F18">18E, F</xref>.</p></tp:treatment-sec><tp:treatment-sec sec-type="Registration" id="SECID0EE3CK"><title>Registration.</title><p>Phycobank <ext-link xmlns:xlink="http://www.w3.org/1999/xlink" xlink:href="http://phycobank.org/103243" ext-link-type="uri" xlink:type="simple">http://phycobank.org/103243</ext-link>.</p></tp:treatment-sec><tp:treatment-sec sec-type="type locality" id="SECID0EP3CK"><title>Type locality.</title><p>Guam: Apra Harbor: GabGab reef, <named-content xmlns:xlink="http://www.w3.org/1999/xlink" content-type="dwc:verbatimCoordinates" xlink:type="simple"><named-content content-type="geo-json" specific-use="{&#34;type&#34;:&#34;Point&#34;,&#34;coordinates&#34;:[144.643000,13.443000]}" id="NCID0EY3CK" xlink:type="simple">13.443°N, 144.643°E</named-content></named-content>, sparse filamentous algal turf on farmer fish territory (<italic><tp:taxon-name><tp:taxon-name-part taxon-name-part-type="genus" reg="Plectroglyphidodon">Plectroglyphidodon</tp:taxon-name-part><tp:taxon-name-part taxon-name-part-type="species" reg="lacrymans">lacrymans</tp:taxon-name-part></tp:taxon-name></italic>), associated with <italic><tp:taxon-name><tp:taxon-name-part taxon-name-part-type="genus" reg="Ardissoneopsis">A.</tp:taxon-name-part><tp:taxon-name-part taxon-name-part-type="species" reg="gigantea">gigantea</tp:taxon-name-part></tp:taxon-name></italic> and <italic><tp:taxon-name><tp:taxon-name-part taxon-name-part-type="genus" reg="Toxarium">Toxarium</tp:taxon-name-part><tp:taxon-name-part taxon-name-part-type="species" reg="undulatum">undulatum</tp:taxon-name-part></tp:taxon-name></italic>, depth ca. 8 m., collection number GU44BJ-4, 8 Feb. 2015. C.S. Lobban and M. Schefter leg.</p></tp:treatment-sec><tp:treatment-sec sec-type="material" id="SECID0EQ5CK"><title>Other materials examined.</title><p>Guam: Apra Harbor: GU52P-7!, GU52AI-1!. Federated States of Micronesia: Chuuk: TK28!; Yap: Y36-2!. Marshall Islands: Majuro: M1!, Jaluit, J1!.</p></tp:treatment-sec><tp:treatment-sec sec-type="etymology" id="SECID0EV5CK"><title>Etymology.</title><p>Adjective (Latin), slender.</p></tp:treatment-sec><tp:treatment-sec sec-type="Taxonomic comments" id="SECID0E15CK"><title>Taxonomic comments.</title><p>Most similar to <italic><tp:taxon-name><tp:taxon-name-part taxon-name-part-type="genus" reg="Ardissoneopsis">Ardissoneopsis</tp:taxon-name-part><tp:taxon-name-part taxon-name-part-type="species" reg="fulgicans">fulgicans</tp:taxon-name-part></tp:taxon-name></italic> but differing in the wavy margin, width only half that of <italic><tp:taxon-name><tp:taxon-name-part taxon-name-part-type="genus" reg="Ardissoneopsis">A.</tp:taxon-name-part><tp:taxon-name-part taxon-name-part-type="species" reg="fulgicans">fulgicans</tp:taxon-name-part></tp:taxon-name></italic>, and in having only 10–12 striae vs. 19–20 in 10 µm. Its shape resembles some <italic><tp:taxon-name><tp:taxon-name-part taxon-name-part-type="genus" reg="Toxarium">Toxarium</tp:taxon-name-part><tp:taxon-name-part taxon-name-part-type="species" reg="hennedeyanum">hennedeyanum</tp:taxon-name-part></tp:taxon-name></italic>, which can sometimes be slightly wavy and only weakly inflated in the middle (e.g., Suppl. material <xref ref-type="supplementary-material" rid="S4">4</xref>: Fig. <xref ref-type="fig" rid="S2">S2A–C</xref>) but always has a random pattern of areolae on the valve face. Much less inflated in the middle, much less strongly undulate, and more coarsely striated than <italic><tp:taxon-name><tp:taxon-name-part taxon-name-part-type="genus" reg="Synedra">Synedra</tp:taxon-name-part><tp:taxon-name-part taxon-name-part-type="species" reg="undosa">undosa</tp:taxon-name-part></tp:taxon-name></italic>.</p></tp:treatment-sec><tp:treatment-sec><!--Section generated to contain objects referenced in tp:taxon-treatment.--><supplementary-material xmlns:xlink="http://www.w3.org/1999/xlink" id="S4" position="float" orientation="portrait" xlink:type="simple"><object-id content-type="doi" xlink:type="simple">10.3897/phytokeys.208.89913.suppl4</object-id><object-id content-type="zenodo_dep_id" xlink:type="simple">7106466</object-id><object-id content-type="arpha" xlink:type="simple">47EA5383-F346-541B-9ABE-D5D4CED08B2E</object-id><label>Supplementary material 4</label><caption><p>Figure S2. <italic><tp:taxon-name><tp:taxon-name-part taxon-name-part-type="genus" reg="Toxarium">Toxarium</tp:taxon-name-part></tp:taxon-name></italic> sp. from Guam</p></caption><statement content-type="dataType"><label>Data type</label><p>SEM images (jpg. file)</p></statement><statement content-type="notes"><label>Explanation note</label><p><bold>Figure S2.</bold><italic><tp:taxon-name><tp:taxon-name-part taxon-name-part-type="genus" reg="Toxarium">Toxarium</tp:taxon-name-part></tp:taxon-name></italic> sp. from Guam. <bold>A–C</bold> SEM showing rippled margin and single row of mantle pores. <bold>A–C</bold> GU44S / HK210 / ECT 3802. <bold>D–F</bold> Wild specimen from GU44BK-1 showing undulate outline but single row of areolae on mantle (F, arrow). Scale bars: 50 µm (<bold>A, D</bold>), 10 µm (<bold>E, F</bold>), 5 µm (<bold>B, C</bold>).</p></statement><media xlink:href="phytokeys-208-103_article-89913__-s004.jpg" mimetype="image" mime-subtype="jpeg" position="float" orientation="portrait" xlink:type="simple" id="oo_746753.jpg"><uri content-type="original_file" xlink:type="simple">https://binary.pensoft.net/file/746753</uri></media><permissions><license xlink:type="simple"><license-p>This dataset is made available under the Open Database License (http://opendatacommons.org/licenses/odbl/1.0/). The Open Database License (ODbL) is a license agreement intended to allow users to freely share, modify, and use this Dataset while maintaining this same freedom for others, provided that the original source and author(s) are credited.</license-p></license></permissions><attrib specific-use="authors">Matt P. Ashworth, Christopher S. Lobban</attrib></supplementary-material><supplementary-material xmlns:xlink="http://www.w3.org/1999/xlink" id="S2" position="float" orientation="portrait" xlink:type="simple"><object-id content-type="doi" xlink:type="simple">10.3897/phytokeys.208.89913.suppl2</object-id><object-id content-type="zenodo_dep_id" xlink:type="simple">7106460</object-id><object-id content-type="arpha" xlink:type="simple">25977C88-0388-5353-B712-579E876BB743</object-id><label>Supplementary material 2</label><caption><p>Table S2. Morphological characters and character states evaluated for the morphological cladistic analysis</p></caption><statement content-type="dataType"><label>Data type</label><p>Morphological character matrix (excel file)</p></statement><statement content-type="notes"><label>Explanation note</label><p><bold>Table S2.</bold> Morphological characters and character states evaluated for the morphological cladistic analysis. Taxa are arranged by the taxonomy proposed in this manuscript, but are labeled by their basionyms. Character state “U” indicates where the state is unknown for a taxon. Characters “pseudoseptum” and “valvocopula external poration” were treated as additive in the analysis.</p></statement><media xlink:href="phytokeys-208-103_article-89913__-s002.xlsx" mimetype="application" mime-subtype="vnd.openxmlformats-officedocument.spreadsheetml.sheet" position="float" orientation="portrait" xlink:type="simple" id="oo_746751.xlsx"><uri content-type="original_file" xlink:type="simple">https://binary.pensoft.net/file/746751</uri></media><permissions><license xlink:type="simple"><license-p>This dataset is made available under the Open Database License (http://opendatacommons.org/licenses/odbl/1.0/). The Open Database License (ODbL) is a license agreement intended to allow users to freely share, modify, and use this Dataset while maintaining this same freedom for others, provided that the original source and author(s) are credited.</license-p></license></permissions><attrib specific-use="authors">Christopher S. Lobban, Matt P. Ashworth</attrib></supplementary-material></tp:treatment-sec></tp:taxon-treatment>
