# Supplementary material for: ﻿Revision of Ardissoneaceae (Bacillariophyta, Mediophyceae) from Micronesian populations, with descriptions of two new genera, Ardissoneopsis and Grunowago, and new species in Ardissonea, Synedrosphenia and Climacosphenia
Source: PhytoKeys. 2022 Sep 21;208:103–84. doi: 10.3897/phytokeys.208.89913 (PMC9848972; doi:10.3897/phytokeys.208.89913)
Supplement: XML Treatment for Grunowago pacifica [file phytokeys.208.89913-treatment15.xml]

<!DOCTYPE tp:taxon-treatment
  PUBLIC "-//TaxonX//DTD Taxonomic Treatment Publishing DTD v0 20100105//EN" "tax-treatment-NSO.dtd">
<tp:taxon-treatment xmlns:tp="http://www.plazi.org/taxpub"><tp:treatment-meta><kwd-group><label>Taxon classification</label><kwd>
                  <named-content content-type="kingdom">Plantae</named-content>
                </kwd><kwd>
                  <named-content content-type="order">Ardissoneales</named-content>
                </kwd><kwd>
                  <named-content content-type="family">Ardissoneaceae</named-content>
                </kwd></kwd-group><mixed-citation publication-type="journal"><person-group><name><surname>Lobban</surname><given-names>Christopher S.</given-names></name><name><surname>Ashworth</surname><given-names>Matt P.</given-names></name><name><surname>Camacho</surname><given-names>Terance</given-names></name><name><surname>Lam</surname><given-names>Daryl W.</given-names></name><name><surname>Theriot</surname><given-names>Edward C.</given-names></name></person-group><article-title>﻿Revision of <tp:taxon-name><tp:taxon-name-part taxon-name-part-type="family">Ardissoneaceae</tp:taxon-name-part></tp:taxon-name> (<tp:taxon-name><tp:taxon-name-part taxon-name-part-type="genus" reg="Bacillariophyta">Bacillariophyta</tp:taxon-name-part></tp:taxon-name>, <tp:taxon-name><tp:taxon-name-part taxon-name-part-type="class">Mediophyceae</tp:taxon-name-part></tp:taxon-name>) from Micronesian populations, with descriptions of two new genera, <italic><tp:taxon-name><tp:taxon-name-part taxon-name-part-type="genus" reg="Ardissoneopsis">Ardissoneopsis</tp:taxon-name-part></tp:taxon-name></italic> and <italic><tp:taxon-name><tp:taxon-name-part taxon-name-part-type="genus" reg="Grunowago">Grunowago</tp:taxon-name-part></tp:taxon-name></italic>, and new species in <italic><tp:taxon-name><tp:taxon-name-part taxon-name-part-type="genus" reg="Ardissonea">Ardissonea</tp:taxon-name-part></tp:taxon-name></italic>, <italic><tp:taxon-name><tp:taxon-name-part taxon-name-part-type="genus" reg="Synedrosphenia">Synedrosphenia</tp:taxon-name-part></tp:taxon-name></italic> and <italic><tp:taxon-name><tp:taxon-name-part taxon-name-part-type="genus" reg="Climacosphenia">Climacosphenia</tp:taxon-name-part></tp:taxon-name></italic></article-title><source>PhytoKeys</source><day>21</day><month>09</month><year>2022</year><volume>208</volume><fpage>103</fpage><lpage>184</lpage><pub-id pub-id-type="doi">10.3897/phytokeys.208.89913</pub-id></mixed-citation></tp:treatment-meta><tp:nomenclature><label>﻿</label><tp:taxon-name>
                <object-id xmlns:xlink="http://www.w3.org/1999/xlink" content-type="arpha" xlink:type="simple">DD1993EC-7F48-516D-9761-3E2302BC05FB</object-id>
                <tp:taxon-name-part taxon-name-part-type="genus" reg="Grunowago">Grunowago</tp:taxon-name-part>
                <tp:taxon-name-part taxon-name-part-type="species" reg="pacifica">pacifica</tp:taxon-name-part>
              </tp:taxon-name><tp:taxon-authority>Lobban &amp; Ashworth</tp:taxon-authority><tp:taxon-status xmlns:xlink="http://www.w3.org/1999/xlink" xlink:type="simple">sp. nov.</tp:taxon-status><xref ref-type="fig" rid="F20">Figs 20</xref><xref ref-type="fig" rid="F21">, 21</xref></tp:nomenclature><tp:treatment-sec sec-type="References" id="SECID0EORDK"><title>References.</title><p><xref ref-type="bibr" rid="B41">Lobban et al. 2012</xref>, pp. 256–257, pl. 13, figs 1, 2 [as <italic><tp:taxon-name><tp:taxon-name-part taxon-name-part-type="genus" reg="Synedra">Synedra</tp:taxon-name-part><tp:taxon-name-part taxon-name-part-type="species" reg="bacillaris">bacillaris</tp:taxon-name-part></tp:taxon-name></italic> (Grunow) Hustedt].</p></tp:treatment-sec><tp:treatment-sec sec-type="diagnosis" id="SECID0EDSDK"><title>Diagnosis.</title><p>Differing from <tp:taxon-name><tp:taxon-name-part taxon-name-part-type="genus" reg="Grunowago">Grunowago</tp:taxon-name-part> (<tp:taxon-name-part taxon-name-part-type="subgenus" reg="Synedra">Synedra</tp:taxon-name-part>) <tp:taxon-name-part taxon-name-part-type="species" reg="bacillaris">bacillaris</tp:taxon-name-part></tp:taxon-name> in width and lanceolate outline of valve.</p></tp:treatment-sec><tp:treatment-sec sec-type="description" id="SECID0EATDK"><title>Description.</title><p>Valves lanceolate, often slightly rostrate, 194–341 µm long, 11–16 µm wide, striae 9–10 in 10 µm (Fig. <xref ref-type="fig" rid="F20">20A–D</xref>), the striae comprising large oval pores; poles with smaller, circular pores, but not organized into polar pore fields (Figs <xref ref-type="fig" rid="F20">20E</xref>, <xref ref-type="fig" rid="F21">21A</xref>). Isopolar but wider in the middle in girdle view (Fig. <xref ref-type="fig" rid="F18">18F–H</xref>). Two small spines usually present on each pole (Figs <xref ref-type="fig" rid="F20">20G–I</xref>, <xref ref-type="fig" rid="F21">21B</xref>). Rim present on the valve border but not extended into a pseudoseptum (Fig. <xref ref-type="fig" rid="F21">21A</xref>). Valve single-walled (Figs <xref ref-type="fig" rid="F20">20J</xref>, <xref ref-type="fig" rid="F21">21A</xref>), internally costate with a distinctive central costa the entire length of valve and thickened vimines (Figs <xref ref-type="fig" rid="F20">20J</xref>, <xref ref-type="fig" rid="F21">21A</xref>), no annulus detected either as a break in the striae, or any other longitudinal costae (Fig. <xref ref-type="fig" rid="F21">21A</xref>). Three girdle bands were present (Fig. <xref ref-type="fig" rid="F20">20F–H</xref>). Valvocopula (Figs <xref ref-type="fig" rid="F20">20I, J</xref>, <xref ref-type="fig" rid="F21">21A, C</xref>) without extended lip but having groove on pars interior that fits rim of valve. A single row of pores on advalvar side of pars exterior, circular except elongated near poles (Figs <xref ref-type="fig" rid="F20">20G, H</xref>, <xref ref-type="fig" rid="F21">21A, C</xref>), a short line of pores around poles on pars interior (Figs <xref ref-type="fig" rid="F20">20I</xref>, <xref ref-type="fig" rid="F21">21C</xref>). Copula has a row of pores on outer edge of pars interior (Fig. <xref ref-type="fig" rid="F21">21A, B, D</xref>), often hidden under valvocopula and a well-developed fringe on the pars interior; up to 5 rows of pores on pars exterior (Figs <xref ref-type="fig" rid="F20">20G, H</xref>, <xref ref-type="fig" rid="F21">21B, D</xref>). Pleura a very thin fimbriate band, continuous along cell length (Figs <xref ref-type="fig" rid="F20">20G, H</xref>, <xref ref-type="fig" rid="F21">21B, D</xref>).</p><fig id="F20" position="float" orientation="portrait"><object-id xmlns:xlink="http://www.w3.org/1999/xlink" content-type="doi" xlink:type="simple">10.3897/phytokeys.208.89913.figure20</object-id><object-id xmlns:xlink="http://www.w3.org/1999/xlink" content-type="arpha" xlink:type="simple">BB498823-A3BC-5EC4-9A50-63ED0BBC4BF6</object-id><label>Figure 20.</label><caption><p><italic><tp:taxon-name><tp:taxon-name-part taxon-name-part-type="genus" reg="Grunowago">Grunowago</tp:taxon-name-part><tp:taxon-name-part taxon-name-part-type="species" reg="pacifica">pacifica</tp:taxon-name-part></tp:taxon-name></italic> sp. nov. <bold>A–D</bold> LM of specimens from GU44BJ-4 (<bold>A–C</bold>) and GU44Z-15 (<bold>D</bold>) <bold>D, E</bold> holotype specimen <bold>F–H</bold> frustule in girdle view, showing isopolar frustule wider in the middle and three girdle bands (GU44BJ-4) <bold>I</bold> external view of pole and advalvar surface of valvocopula, the latter showing a short row of small pores on the apical part of the pars interior (arrowhead) and the crenulated edge of the pars interior (arrow) <bold>J</bold> internal view of pole and abvalvar surface of valvocopula. Scale bars: 50 µm (<bold>A–D, F</bold>); 10 µm (<bold>E, G–J</bold>).</p></caption><graphic xmlns:xlink="http://www.w3.org/1999/xlink" xlink:href="phytokeys-208-103_article-89913__-g020.jpg" position="float" orientation="portrait" xlink:type="simple" id="oo_746736.jpg"><uri content-type="original_file" xlink:type="simple">https://binary.pensoft.net/fig/746736</uri></graphic></fig><fig id="F21" position="float" orientation="portrait"><object-id xmlns:xlink="http://www.w3.org/1999/xlink" content-type="doi" xlink:type="simple">10.3897/phytokeys.208.89913.figure21</object-id><object-id xmlns:xlink="http://www.w3.org/1999/xlink" content-type="arpha" xlink:type="simple">E503221F-9A14-5393-8367-5456A06AF528</object-id><label>Figure 21.</label><caption><p><italic><tp:taxon-name><tp:taxon-name-part taxon-name-part-type="genus" reg="Grunowago">Grunowago</tp:taxon-name-part><tp:taxon-name-part taxon-name-part-type="species" reg="pacifica">pacifica</tp:taxon-name-part></tp:taxon-name></italic> sp. nov., cont., all GU44BJ-4, except <bold>A</bold> = SPN2022-1-4 <bold>A</bold> valve apex showing continuous rim, broken away at lower right, not expanded into a pseudoseptum <bold>B</bold> frustule at 40° tilt, showing fimbriate inner margin of copula on the hypotheca (top) and line of pores on pars interior (arrow) <bold>C</bold> valvocopula, showing internal and external aspects, the pars exterior pores (arrow) separated by ridges on the pars interior, and the presence of pores on the pars interior at the pole (arrowhead) <bold>D</bold> frustule in girdle view with fimbriate pars interior of pleura exposed (arrow) <bold>E</bold> frustule in polar view tilted 60°, showing girdle bands. Scale bars: 10 µm (<bold>A–D</bold>); 5 µm (<bold>E</bold>).</p></caption><graphic xmlns:xlink="http://www.w3.org/1999/xlink" xlink:href="phytokeys-208-103_article-89913__-g021.jpg" position="float" orientation="portrait" xlink:type="simple" id="oo_746737.jpg"><uri content-type="original_file" xlink:type="simple">https://binary.pensoft.net/fig/746737</uri></graphic></fig></tp:treatment-sec><tp:treatment-sec sec-type="Holotype" id="SECID0ES2DK"><title>Holotype</title><p><bold>(designated here).</bold> Specimen at 18.3 mm E and 6.4 mm S of the mark on slide 146, deposited at ANSP accession # ANSP-GC20085. Fig. <xref ref-type="fig" rid="F20">20D, E</xref>.</p></tp:treatment-sec><tp:treatment-sec sec-type="Registration" id="SECID0EH3DK"><title>Registration.</title><p>Phycobank <ext-link xmlns:xlink="http://www.w3.org/1999/xlink" xlink:href="http://phycobank.org/103245" ext-link-type="uri" xlink:type="simple">http://phycobank.org/103245</ext-link>.</p></tp:treatment-sec><tp:treatment-sec sec-type="type locality" id="SECID0ES3DK"><title>Type locality.</title><p>GabGab reef, Apra Harbor, Guam, <named-content xmlns:xlink="http://www.w3.org/1999/xlink" content-type="dwc:verbatimCoordinates" xlink:type="simple"><named-content content-type="geo-json" specific-use="{&#34;type&#34;:&#34;Point&#34;,&#34;coordinates&#34;:[144.643000,13.443000]}" id="NCID0E23DK" xlink:type="simple">13.443°N, 144.643°E</named-content></named-content>, ca. 1 m depth, collection number GU44Z-15, 20 June 2009. C.S. Lobban and M. Schefter leg. Additional slides from this sample have previously been deposited at California Academy of Sciences (CAS) for other species holotypes, but specimens of <italic><tp:taxon-name><tp:taxon-name-part taxon-name-part-type="genus" reg="Grunowago">G.</tp:taxon-name-part><tp:taxon-name-part taxon-name-part-type="species" reg="pacifica">pacifica</tp:taxon-name-part></tp:taxon-name></italic> are not marked. Slides include CAS accession/slide numbers: 627386/223007 (<italic><tp:taxon-name><tp:taxon-name-part taxon-name-part-type="genus" reg="Perideraion">Perideraion</tp:taxon-name-part></tp:taxon-name></italic> spp.), 627383/223005 (<italic><tp:taxon-name><tp:taxon-name-part taxon-name-part-type="genus" reg="Gato">Gato</tp:taxon-name-part><tp:taxon-name-part taxon-name-part-type="species" reg="hyalinus">hyalinus</tp:taxon-name-part></tp:taxon-name></italic>); 627409/223023 (<italic><tp:taxon-name><tp:taxon-name-part taxon-name-part-type="genus" reg="Astrosyne">Astrosyne</tp:taxon-name-part><tp:taxon-name-part taxon-name-part-type="species" reg="radiata">radiata</tp:taxon-name-part></tp:taxon-name></italic>); and 627396/223010 (<italic><tp:taxon-name><tp:taxon-name-part taxon-name-part-type="genus" reg="Hanicella">Hanicella</tp:taxon-name-part><tp:taxon-name-part taxon-name-part-type="species" reg="moenia">moenia</tp:taxon-name-part></tp:taxon-name></italic>).</p></tp:treatment-sec><tp:treatment-sec sec-type="material" id="SECID0EF6DK"><title>Additional materials examined.</title><p>Guam: GU44L-C!, GU44AI-5! (in culture), GU44AP-8!, GU44BH-5!.</p></tp:treatment-sec><tp:treatment-sec sec-type="etymology" id="SECID0EK6DK"><title>Etymology.</title><p>Adjective (Latin) with reference to its presence in the Western Pacific Ocean.</p></tp:treatment-sec><tp:treatment-sec sec-type="Taxonomic comments" id="SECID0EP6DK"><title>Taxonomic comments.</title><p>Specimens that we (<xref ref-type="bibr" rid="B41">Lobban et al. 2012</xref>) referred to <italic><tp:taxon-name><tp:taxon-name-part taxon-name-part-type="genus" reg="Synedra">Synedra</tp:taxon-name-part><tp:taxon-name-part taxon-name-part-type="species" reg="bacillaris">bacillaris</tp:taxon-name-part></tp:taxon-name></italic> were 180–400 µm long, 14 µm wide, with 9–14 striae in 10 µm. This range of stria density is suspiciously large for <tp:taxon-name><tp:taxon-name-part taxon-name-part-type="family">Ardissoneaceae</tp:taxon-name-part></tp:taxon-name> and suggests that two or more species are being confounded. Some specimens in GU44BJ-4 population were nearly linear but most likely represent an extreme within <italic><tp:taxon-name><tp:taxon-name-part taxon-name-part-type="genus" reg="Grunowago">G.</tp:taxon-name-part><tp:taxon-name-part taxon-name-part-type="species" reg="pacifica">pacifica</tp:taxon-name-part></tp:taxon-name></italic> rather than an occasional <italic><tp:taxon-name><tp:taxon-name-part taxon-name-part-type="genus" reg="Grunowago">G.</tp:taxon-name-part><tp:taxon-name-part taxon-name-part-type="species" reg="bacillaris">bacillaris</tp:taxon-name-part></tp:taxon-name></italic>. Both <xref ref-type="bibr" rid="B25">Hustedt (1931–1959)</xref> and <xref ref-type="bibr" rid="B75">Sullivan and Wear (1995)</xref> remarked on the ease of identifying this species by the strong central costa, compared to other <italic><tp:taxon-name><tp:taxon-name-part taxon-name-part-type="genus" reg="Ardissonea">Ardissonea</tp:taxon-name-part></tp:taxon-name></italic> spp., but as with other taxa where a strong identifying character has masked species diversity (e.g., <italic><tp:taxon-name><tp:taxon-name-part taxon-name-part-type="genus" reg="Cyclophora">Cyclophora</tp:taxon-name-part><tp:taxon-name-part taxon-name-part-type="species" reg="tenuis">tenuis</tp:taxon-name-part></tp:taxon-name></italic> – <xref ref-type="bibr" rid="B4">Ashworth et al. 2012</xref>, <italic><tp:taxon-name><tp:taxon-name-part taxon-name-part-type="genus" reg="Bleakeleya">Bleakeleya</tp:taxon-name-part><tp:taxon-name-part taxon-name-part-type="species" reg="notata">notata</tp:taxon-name-part></tp:taxon-name></italic> – <xref ref-type="bibr" rid="B38">Lobban and Perez 2016</xref>), we suspect that there is hidden diversity within “<italic><tp:taxon-name><tp:taxon-name-part taxon-name-part-type="genus" reg="Synedra">Synedra</tp:taxon-name-part><tp:taxon-name-part taxon-name-part-type="species" reg="bacillaris">bacillaris</tp:taxon-name-part></tp:taxon-name></italic>”. The genetic branches are long between lanceolate samples from Guam (GU44AI-5) and Florida (HK291) (see, below, Fig. <xref ref-type="fig" rid="F33">33</xref>). For now, we can only describe <italic><tp:taxon-name><tp:taxon-name-part taxon-name-part-type="genus" reg="Grunowago">Grunowago</tp:taxon-name-part><tp:taxon-name-part taxon-name-part-type="species" reg="pacifica">pacifica</tp:taxon-name-part></tp:taxon-name></italic> and deal with the generic placement of that species cluster.</p></tp:treatment-sec><tp:treatment-sec><!--Section generated to contain objects referenced in tp:taxon-treatment.--><fig id="F18" position="float" orientation="portrait"><object-id xmlns:xlink="http://www.w3.org/1999/xlink" content-type="doi" xlink:type="simple">10.3897/phytokeys.208.89913.figure18</object-id><object-id xmlns:xlink="http://www.w3.org/1999/xlink" content-type="arpha" xlink:type="simple">3F8F10BC-E8B6-5490-8770-48B61E62DC7F</object-id><label>Figure 18.</label><caption><p><italic><tp:taxon-name><tp:taxon-name-part taxon-name-part-type="genus" reg="Ardissoneopsis">Ardissoneopsis</tp:taxon-name-part><tp:taxon-name-part taxon-name-part-type="species" reg="gracilis">gracilis</tp:taxon-name-part></tp:taxon-name></italic> sp. nov. (GU44BJ-4, except <bold>B</bold> TK28) <bold>A–C</bold> three specimens to scale in LM to show size range: valves from Guam (<bold>A</bold>) and Chuuk (<bold>B</bold>), frustule from Guam in girdle view (<bold>C</bold>) showing heteropolarity <bold>D</bold> frustule in SEM tilted 60°, showing both valve and girdle faces <bold>E, F</bold> pole and mid-section of holotype <bold>G–K</bold> external views of valve in SEM with other species adjacent for comparison (GU44BJ-4): index image (<bold>G</bold>) with locations of details marked, apical pole (<bold>H</bold>) (shown by depth of mantle), compare stria density with <italic><tp:taxon-name><tp:taxon-name-part taxon-name-part-type="genus" reg="Ardissoneopsis">Ardissoneopsis</tp:taxon-name-part><tp:taxon-name-part taxon-name-part-type="species" reg="appressata">appressata</tp:taxon-name-part></tp:taxon-name></italic> (<italic><tp:taxon-name><tp:taxon-name-part taxon-name-part-type="genus" reg="Ardissoneopsis">A.</tp:taxon-name-part><tp:taxon-name-part taxon-name-part-type="species" reg="gracilis">g.</tp:taxon-name-part></tp:taxon-name></italic>); top half of center (<bold>I</bold>), offset areolae in striae within the oval suggest location of annulus; narrow portion below center (<bold>J</bold>), compare with scattered areolae in adjacent <italic><tp:taxon-name><tp:taxon-name-part taxon-name-part-type="genus" reg="Toxarium">Toxarium</tp:taxon-name-part><tp:taxon-name-part taxon-name-part-type="species" reg="undulatum">undulatum</tp:taxon-name-part></tp:taxon-name></italic> (<italic><tp:taxon-name><tp:taxon-name-part taxon-name-part-type="genus" reg="Toxarium">T.</tp:taxon-name-part><tp:taxon-name-part taxon-name-part-type="species" reg="undulatum">u.</tp:taxon-name-part></tp:taxon-name></italic>); basal pole (<bold>K</bold>), note spines on both poles <bold>L, M</bold> internal aspect near middle and at the apical pole, showing lack of costae <bold>N, O</bold> girdle view of frustule apical and basal poles, showing taper in mantle and girdle bands <bold>P</bold> possible piece of pleura (pl?) with fimbriae <bold>Q, R</bold> fimbriate edges of valvocopula and copula, respectively. Scale bars: 50 µm (<bold>A–D, G</bold>); 10 µm (<bold>E, F, H–K</bold>); 5 µm (<bold>L–R</bold>).</p></caption><graphic xmlns:xlink="http://www.w3.org/1999/xlink" xlink:href="phytokeys-208-103_article-89913__-g018.jpg" position="float" orientation="portrait" xlink:type="simple" id="oo_746734.jpg"><uri content-type="original_file" xlink:type="simple">https://binary.pensoft.net/fig/746734</uri></graphic></fig><fig id="F33" position="float" orientation="portrait"><object-id xmlns:xlink="http://www.w3.org/1999/xlink" content-type="doi" xlink:type="simple">10.3897/phytokeys.208.89913.figure33</object-id><object-id xmlns:xlink="http://www.w3.org/1999/xlink" content-type="arpha" xlink:type="simple">7AD736E1-FDC2-519F-99C8-11C238FFCE4A</object-id><label>Figure 33.</label><caption><p>Phylogenetic trees resulting from three analytical methods of the 3-gene DNA sequence dataset assembled for this manuscript. Only the <tp:taxon-name><tp:taxon-name-part taxon-name-part-type="family">Ardissoneaceae</tp:taxon-name-part></tp:taxon-name> and their sister group in the molecular phylogeny, <italic><tp:taxon-name><tp:taxon-name-part taxon-name-part-type="genus" reg="Lampriscus">Lampriscus</tp:taxon-name-part></tp:taxon-name></italic>, is shown here—the complete trees can be found in Suppl. materials <xref ref-type="supplementary-material" rid="S5">5</xref>–<xref ref-type="supplementary-material" rid="S7">7</xref>: Figs S3–S5 <bold>A</bold> Maximum Likelihood phylogeny resolved by RAxML, where values at nodes are bootstrap support values <bold>B</bold> Maximum Likelihood phylogeny resolved by IQTREE, where values at nodes are bootstrap support values <bold>C</bold> Bayesian Inference phylogeny resolved by ExaBayes, where values at nodes are posterior probability values. Strain taxonomy (name followed by DNA voucher ID or strain ID) follows currently accepted classification, with proposed genera based on morphology shown to the right of strain ID.</p></caption><graphic xmlns:xlink="http://www.w3.org/1999/xlink" xlink:href="phytokeys-208-103_article-89913__-g033.jpg" position="float" orientation="portrait" xlink:type="simple" id="oo_746749.jpg"><uri content-type="original_file" xlink:type="simple">https://binary.pensoft.net/fig/746749</uri></graphic></fig><supplementary-material xmlns:xlink="http://www.w3.org/1999/xlink" id="S5" position="float" orientation="portrait" xlink:type="simple"><object-id content-type="doi" xlink:type="simple">10.3897/phytokeys.208.89913.suppl5</object-id><object-id content-type="zenodo_dep_id" xlink:type="simple">7106468</object-id><object-id content-type="arpha" xlink:type="simple">5A987E78-3759-516E-970D-4A67A4C66B58</object-id><label>Supplementary material 5</label><caption><p>Figure S3. Molecular phylogenetic tree illustrating the results of the RAxML Maximum Likelihood analysis of the 3-gene dataset</p></caption><statement content-type="dataType"><label>Data type</label><p>Phylogenetic tree (pdf. file)</p></statement><statement content-type="notes"><label>Explanation note</label><p><bold>Figure S3.</bold> Molecular phylogenetic tree illustrating the results of the RAxML Maximum Likelihood analysis of the 3-gene dataset (nuclear-encoded small subunit rDNA, chloroplast-encoded <italic>rbcL</italic> and <italic>psb</italic>C markers). The taxon <italic><tp:taxon-name><tp:taxon-name-part taxon-name-part-type="genus" reg="Bolidomonas">Bolidomonas</tp:taxon-name-part><tp:taxon-name-part taxon-name-part-type="species" reg="pacifica">pacifica</tp:taxon-name-part></tp:taxon-name></italic> was used as an outgroup and all taxa labels are followed by Extraction Voucher ID or Strain ID. Bootstrap support values are present at each corresponding node. This is the complete tree which corresponds to Fig. <xref ref-type="fig" rid="F33">33A</xref>.</p></statement><media xlink:href="phytokeys-208-103_article-89913__-s005.pdf" mimetype="application" mime-subtype="pdf" position="float" orientation="portrait" xlink:type="simple" id="oo_746754.pdf"><uri content-type="original_file" xlink:type="simple">https://binary.pensoft.net/file/746754</uri></media><permissions><license xlink:type="simple"><license-p>This dataset is made available under the Open Database License (http://opendatacommons.org/licenses/odbl/1.0/). The Open Database License (ODbL) is a license agreement intended to allow users to freely share, modify, and use this Dataset while maintaining this same freedom for others, provided that the original source and author(s) are credited.</license-p></license></permissions><attrib specific-use="authors">Matt P. Ashworth, Daryl W. Lam</attrib></supplementary-material><supplementary-material xmlns:xlink="http://www.w3.org/1999/xlink" id="S7" position="float" orientation="portrait" xlink:type="simple"><object-id content-type="doi" xlink:type="simple">10.3897/phytokeys.208.89913.suppl7</object-id><object-id content-type="zenodo_dep_id" xlink:type="simple">7106474</object-id><object-id content-type="arpha" xlink:type="simple">B3C0F1BE-2A9F-5097-A785-66A37456D209</object-id><label>Supplementary material 7</label><caption><p>Figure S5. Molecular phylogenetic tree illustrating the results of the ExaBayes Bayesian Inference analysis of the 3-gene dataset</p></caption><statement content-type="dataType"><label>Data type</label><p>Phylogenetic tree (pdf. file)</p></statement><statement content-type="notes"><label>Explanation note</label><p><bold>Figure S5.</bold> Molecular phylogenetic tree illustrating the results of the ExaBayes Bayesian Inference analysis of the 3-gene dataset (nuclear-encoded small subunit rDNA, chloroplast-encoded <italic>rbcL</italic> and <italic>psb</italic>C markers). The taxon <italic><tp:taxon-name><tp:taxon-name-part taxon-name-part-type="genus" reg="Bolidomonas">Bolidomonas</tp:taxon-name-part><tp:taxon-name-part taxon-name-part-type="species" reg="pacifica">pacifica</tp:taxon-name-part></tp:taxon-name></italic> was used as an outgroup and all taxa labels are followed by Extraction Voucher ID or Strain ID. Posterior probability values are present at each corresponding node. This is the complete tree which corresponds to Fig. <xref ref-type="fig" rid="F33">33C</xref>.</p></statement><media xlink:href="phytokeys-208-103_article-89913__-s007.pdf" mimetype="application" mime-subtype="pdf" position="float" orientation="portrait" xlink:type="simple" id="oo_746756.pdf"><uri content-type="original_file" xlink:type="simple">https://binary.pensoft.net/file/746756</uri></media><permissions><license xlink:type="simple"><license-p>This dataset is made available under the Open Database License (http://opendatacommons.org/licenses/odbl/1.0/). The Open Database License (ODbL) is a license agreement intended to allow users to freely share, modify, and use this Dataset while maintaining this same freedom for others, provided that the original source and author(s) are credited.</license-p></license></permissions><attrib specific-use="authors">Matt P. Ashworth, Daryl W. Lam</attrib></supplementary-material></tp:treatment-sec><ref-list><ref id="B41"><mixed-citation xmlns:xlink="http://www.w3.org/1999/xlink" xlink:type="simple"><person-group><name name-style="western"><surname>Lobban</surname><given-names>CS</given-names></name><name name-style="western"><surname>Schefter</surname><given-names>M</given-names></name><name name-style="western"><surname>Jordan</surname><given-names>RW</given-names></name><name name-style="western"><surname>Arai</surname><given-names>Y</given-names></name><name name-style="western"><surname>Sasaki</surname><given-names>A</given-names></name><name name-style="western"><surname>Theriot</surname><given-names>EC</given-names></name><name name-style="western"><surname>Ashworth</surname><given-names>M</given-names></name><name name-style="western"><surname>Ruck</surname><given-names>EC</given-names></name><name name-style="western"><surname>Pennesi</surname><given-names>C</given-names></name></person-group> (<year>2012</year>) <article-title>Coral-reef diatoms (<tp:taxon-name><tp:taxon-name-part taxon-name-part-type="genus">Bacillariophyta</tp:taxon-name-part></tp:taxon-name>) from Guam: New records and preliminary checklist, with emphasis on epiphytic species from farmer-fish territories.</article-title><source>Micronesica</source><volume>43</volume>: <fpage>237</fpage>–<lpage>479</lpage>. <ext-link xlink:href="https://micronesica.org/sites/default/files/6_lobban.schefter_micronesica_431.pdf" ext-link-type="uri" xlink:type="simple">https://micronesica.org/sites/default/files/6_lobban.schefter_micronesica_431.pdf</ext-link></mixed-citation></ref><ref id="B25"><mixed-citation xmlns:xlink="http://www.w3.org/1999/xlink" xlink:type="simple"><person-group><name name-style="western"><surname>Hustedt</surname><given-names>F</given-names></name></person-group> (<year>1931–1959</year>) Die Kieselalgen Deutschlands, Österreichs und der Schweiz. In: Rabenhorst’s Kryptogamenflora, Band 7, Teil 2. Johnson Reprint, New York.</mixed-citation></ref><ref id="B75"><mixed-citation xmlns:xlink="http://www.w3.org/1999/xlink" xlink:type="simple"><person-group><name name-style="western"><surname>Sullivan</surname><given-names>MJ</given-names></name><name name-style="western"><surname>Wear</surname><given-names>DJ</given-names></name></person-group> (<year>1995</year>) <article-title>A morphological study of the giant diatoms <italic><tp:taxon-name><tp:taxon-name-part taxon-name-part-type="genus">Ardissonea</tp:taxon-name-part><tp:taxon-name-part taxon-name-part-type="species">formosa</tp:taxon-name-part></tp:taxon-name></italic> and <italic><tp:taxon-name><tp:taxon-name-part taxon-name-part-type="genus">Synedra</tp:taxon-name-part><tp:taxon-name-part taxon-name-part-type="species">bacillaris</tp:taxon-name-part></tp:taxon-name></italic>.</article-title><source>Diatom Research</source><volume>10</volume>(<issue>1</issue>): <fpage>179</fpage>–<lpage>190</lpage>. <ext-link xlink:href="10.1080/0269249X.1995.9705336" ext-link-type="doi" xlink:type="simple">https://doi.org/10.1080/0269249X.1995.9705336</ext-link></mixed-citation></ref><ref id="B4"><mixed-citation xmlns:xlink="http://www.w3.org/1999/xlink" xlink:type="simple"><person-group><name name-style="western"><surname>Ashworth</surname><given-names>M</given-names></name><name name-style="western"><surname>Ruck</surname><given-names>EC</given-names></name><name name-style="western"><surname>Lobban</surname><given-names>CS</given-names></name><name name-style="western"><surname>Romanovicz</surname><given-names>DK</given-names></name><name name-style="western"><surname>Theriot</surname><given-names>EC</given-names></name></person-group> (<year>2012</year>) <article-title>A revision of the genus <italic><tp:taxon-name><tp:taxon-name-part taxon-name-part-type="genus">Cyclophora</tp:taxon-name-part></tp:taxon-name></italic> and description of <italic><tp:taxon-name><tp:taxon-name-part taxon-name-part-type="genus">Astrosyne</tp:taxon-name-part></tp:taxon-name></italic> gen. nov. (<tp:taxon-name><tp:taxon-name-part taxon-name-part-type="genus">Bacillariophyta</tp:taxon-name-part></tp:taxon-name>), two genera with the pyrenoids contained within pseudosepta.</article-title><source>Phycologia</source><volume>51</volume>(<issue>6</issue>): <fpage>684</fpage>–<lpage>699</lpage>. <ext-link xlink:href="10.2216/12-004.1" ext-link-type="doi" xlink:type="simple">https://doi.org/10.2216/12-004.1</ext-link></mixed-citation></ref><ref id="B38"><mixed-citation xmlns:xlink="http://www.w3.org/1999/xlink" xlink:type="simple"><person-group><name name-style="western"><surname>Lobban</surname><given-names>CS</given-names></name><name name-style="western"><surname>Perez</surname><given-names>CO</given-names></name></person-group> (<year>2016</year>) <article-title>A second species of bleakeleyoid diatoms (<tp:taxon-name><tp:taxon-name-part taxon-name-part-type="genus">Bacillariophyta</tp:taxon-name-part></tp:taxon-name>, <tp:taxon-name><tp:taxon-name-part taxon-name-part-type="order">Fragilariales</tp:taxon-name-part></tp:taxon-name>), <italic><tp:taxon-name><tp:taxon-name-part taxon-name-part-type="genus">Koernerella</tp:taxon-name-part><tp:taxon-name-part taxon-name-part-type="species">grunowii</tp:taxon-name-part></tp:taxon-name></italic>, from Grunow’s Honduras <italic><tp:taxon-name><tp:taxon-name-part taxon-name-part-type="genus">Sargassum</tp:taxon-name-part></tp:taxon-name></italic> materials.</article-title><source>Nova Hedwigia</source><volume>102</volume>(<issue>3–4</issue>): <fpage>547</fpage>–<lpage>552</lpage>. <ext-link xlink:href="10.1127/nova_hedwigia/2016/0327" ext-link-type="doi" xlink:type="simple">https://doi.org/10.1127/nova_hedwigia/2016/0327</ext-link></mixed-citation></ref></ref-list></tp:taxon-treatment>
