# Supplementary material for: ﻿Revision of Ardissoneaceae (Bacillariophyta, Mediophyceae) from Micronesian populations, with descriptions of two new genera, Ardissoneopsis and Grunowago, and new species in Ardissonea, Synedrosphenia and Climacosphenia
Source: PhytoKeys. 2022 Sep 21;208:103–84. doi: 10.3897/phytokeys.208.89913 (PMC9848972; doi:10.3897/phytokeys.208.89913)
Supplement: XML Treatment for Toxarium hennedyanum [file phytokeys.208.89913-treatment16.xml]

<!DOCTYPE tp:taxon-treatment
  PUBLIC "-//TaxonX//DTD Taxonomic Treatment Publishing DTD v0 20100105//EN" "tax-treatment-NSO.dtd">
<tp:taxon-treatment xmlns:tp="http://www.plazi.org/taxpub"><tp:treatment-meta><kwd-group><label>Taxon classification</label><kwd>
                  <named-content content-type="kingdom">Plantae</named-content>
                </kwd><kwd>
                  <named-content content-type="order">Ardissoneales</named-content>
                </kwd><kwd>
                  <named-content content-type="family">Ardissoneaceae</named-content>
                </kwd></kwd-group><mixed-citation publication-type="journal"><person-group><name><surname>Lobban</surname><given-names>Christopher S.</given-names></name><name><surname>Ashworth</surname><given-names>Matt P.</given-names></name><name><surname>Camacho</surname><given-names>Terance</given-names></name><name><surname>Lam</surname><given-names>Daryl W.</given-names></name><name><surname>Theriot</surname><given-names>Edward C.</given-names></name></person-group><article-title>﻿Revision of <tp:taxon-name><tp:taxon-name-part taxon-name-part-type="family">Ardissoneaceae</tp:taxon-name-part></tp:taxon-name> (<tp:taxon-name><tp:taxon-name-part taxon-name-part-type="genus" reg="Bacillariophyta">Bacillariophyta</tp:taxon-name-part></tp:taxon-name>, <tp:taxon-name><tp:taxon-name-part taxon-name-part-type="class">Mediophyceae</tp:taxon-name-part></tp:taxon-name>) from Micronesian populations, with descriptions of two new genera, <italic><tp:taxon-name><tp:taxon-name-part taxon-name-part-type="genus" reg="Ardissoneopsis">Ardissoneopsis</tp:taxon-name-part></tp:taxon-name></italic> and <italic><tp:taxon-name><tp:taxon-name-part taxon-name-part-type="genus" reg="Grunowago">Grunowago</tp:taxon-name-part></tp:taxon-name></italic>, and new species in <italic><tp:taxon-name><tp:taxon-name-part taxon-name-part-type="genus" reg="Ardissonea">Ardissonea</tp:taxon-name-part></tp:taxon-name></italic>, <italic><tp:taxon-name><tp:taxon-name-part taxon-name-part-type="genus" reg="Synedrosphenia">Synedrosphenia</tp:taxon-name-part></tp:taxon-name></italic> and <italic><tp:taxon-name><tp:taxon-name-part taxon-name-part-type="genus" reg="Climacosphenia">Climacosphenia</tp:taxon-name-part></tp:taxon-name></italic></article-title><source>PhytoKeys</source><day>21</day><month>09</month><year>2022</year><volume>208</volume><fpage>103</fpage><lpage>184</lpage><pub-id pub-id-type="doi">10.3897/phytokeys.208.89913</pub-id></mixed-citation></tp:treatment-meta><tp:nomenclature><label>﻿</label><tp:taxon-name>
                <object-id xmlns:xlink="http://www.w3.org/1999/xlink" content-type="arpha" xlink:type="simple">04308621-E308-5D52-822B-325D51F2A01D</object-id>
                <tp:taxon-name-part taxon-name-part-type="genus" reg="Toxarium">Toxarium</tp:taxon-name-part>
                <tp:taxon-name-part taxon-name-part-type="species" reg="hennedyanum">hennedyanum</tp:taxon-name-part>
              </tp:taxon-name><tp:taxon-authority>(Gregory) Pelletan, 1889</tp:taxon-authority><xref ref-type="fig" rid="F22">Fig. 22</xref></tp:nomenclature><tp:treatment-sec sec-type="References" id="SECID0E5FEK"><title>References.</title><p><xref ref-type="bibr" rid="B25">Hustedt 1931–1959</xref>, p. 222, 224, fig. 713 (as <italic><tp:taxon-name><tp:taxon-name-part taxon-name-part-type="genus" reg="Synedra">Synedra</tp:taxon-name-part><tp:taxon-name-part taxon-name-part-type="species" reg="hennedyana">hennedyana</tp:taxon-name-part></tp:taxon-name></italic>); <xref ref-type="bibr" rid="B67">Round et al. 1990</xref>, p. 422–423; <xref ref-type="bibr" rid="B41">Lobban et al. 2012</xref>, p. 260, pl. 17, figs 1–5; <xref ref-type="bibr" rid="B32">Kooistra et al. 2003</xref>, fig. 1A–R (as <italic><tp:taxon-name><tp:taxon-name-part taxon-name-part-type="genus" reg="Toxarium">T.</tp:taxon-name-part><tp:taxon-name-part taxon-name-part-type="species" reg="undulatum">undulatum</tp:taxon-name-part></tp:taxon-name></italic>); <xref ref-type="bibr" rid="B22">Hein et al. 2008</xref>, p.33, pl. 15, fig. 3; <xref ref-type="bibr" rid="B2">Álvarez-Blanco and Blanco 2014</xref>, p. 128, pl. 63, figs 4–6.</p></tp:treatment-sec><tp:treatment-sec sec-type="description" id="SECID0ESHEK"><title>Description from literature.</title><p>Colonial on stout mucilage stalks. Long, narrow valves, usually straight, inflated at the poles and the middle, valve lengths ranging from 300 to &gt;1000 µm (<xref ref-type="bibr" rid="B2">Álvarez-Blanco and Blanco 2014</xref>); widths 6–8 µm in the middle, 5–6 µm at poles, and about 2 µm elsewhere; transapical striae very short, 9–11 in 10 µm, with scattered areolae in wider central and polar areas (<xref ref-type="bibr" rid="B25">Hustedt 1931–1959</xref>). <xref ref-type="bibr" rid="B41">Lobban et al. (2012</xref>, pl. 17, figs 4, 5) illustrated variants with few/no pores in the central part of the valve face. Girdle bands are all closed (<xref ref-type="bibr" rid="B32">Kooistra et al. 2003</xref>). The valvocopula has a single row of pores along junction between the pars interior and pars exterior and an asymmetrical, notched shelf that fits against the pseudoseptum. The copula has striae that are either porate or become slit-like with broadly fimbriate margins of the pars interior (compare their fig. 1I, L with our Figs <xref ref-type="fig" rid="F22">22J</xref>, <xref ref-type="fig" rid="F23">23J</xref>). The narrow pleura has a single row of pores along the junction between the pars interior and pars exterior.</p></tp:treatment-sec><tp:treatment-sec sec-type="material" id="SECID0EGKEK"><title>Materials examined.</title><p>Guam: GU21AK-11!, GU44AK-4!, GU44BJ-4!. Federated States of Micronesia: Chuuk, TK28!. Marshall Islands: Majuro: M1!; Jaluit: J5!; Bikar: BA2!; inter alia.</p></tp:treatment-sec><tp:treatment-sec sec-type="Observations" id="SECID0ELKEK"><title>Observations.</title><p>Valves 156–334 µm long, usually straight but sometimes curved, 7 µm wide at middle, 4–5 µm at poles, with a single row of areolae on the shallow mantle (Fig. <xref ref-type="fig" rid="F22">22H, J</xref>, asterisk) and two rows before the scattered areolae (Fig. <xref ref-type="fig" rid="F22">22B, D, I</xref>), making the short transverse striae 3 areolae long; stria density 10–14 in 10 µm (Fig. <xref ref-type="fig" rid="F22">22A, B, D, I, J</xref>). In the context of the present analysis, we confirm the presence of an asymmetrical pseudoseptum (Fig. <xref ref-type="fig" rid="F22">22E</xref>), asymmetrical valvocopula poles with apical notch (Fig. <xref ref-type="fig" rid="F22">22F–H</xref>), valvocopula finely fimbriate (Fig. <xref ref-type="fig" rid="F22">22I</xref>), and the copula structure tending toward slits, the striae 28 in 10 µm at the poles (Fig. <xref ref-type="fig" rid="F22">22G</xref>) increasing to 36 in 10 µm with broadly fimbriate pars interior (Fig. <xref ref-type="fig" rid="F22">22J</xref>). There is a knuckle-like series of arched slits on the valvocopula pars interior (Fig. <xref ref-type="fig" rid="F22">22F</xref>), different from the structure in <italic><tp:taxon-name><tp:taxon-name-part taxon-name-part-type="genus" reg="Synedrosphenia">Synedrosphenia</tp:taxon-name-part></tp:taxon-name></italic> (compare with Fig. <xref ref-type="fig" rid="F8">8B</xref> and Fig. <xref ref-type="fig" rid="F10">10D, E, G</xref>). Spines absent. We note that the pars exterior of the copula is hyaline around the poles. However, the fine fimbriae on the pars interior of the valvocopula (Fig. <xref ref-type="fig" rid="F22">22I</xref>) are absent from the specimens in <xref ref-type="bibr" rid="B32">Kooistra et al. (2003</xref> fig. 1J, K). A pleura was present (Fig. <xref ref-type="fig" rid="F22">22H</xref>), the pars interior also fimbriate (not shown).</p><fig id="F22" position="float" orientation="portrait"><object-id xmlns:xlink="http://www.w3.org/1999/xlink" content-type="doi" xlink:type="simple">10.3897/phytokeys.208.89913.figure22</object-id><object-id xmlns:xlink="http://www.w3.org/1999/xlink" content-type="arpha" xlink:type="simple">AADAEC2B-8323-541C-9E6F-19474ED3A47C</object-id><label>Figure 22.</label><caption><p><italic><tp:taxon-name><tp:taxon-name-part taxon-name-part-type="genus" reg="Toxarium">Toxarium</tp:taxon-name-part><tp:taxon-name-part taxon-name-part-type="species" reg="hennedyanum">hennedyanum</tp:taxon-name-part></tp:taxon-name></italic>, all from GU44BJ-4 except <bold>C</bold> GU21AK-11, and <bold>I, K</bold> culture from GU44AK-4 <bold>A</bold> LM of valve with typical pattern in central area; 9 stria in 10 µm <bold>B</bold> SEM of a valve from same sample, 12 striae in 10 µm, with reduced central area <bold>C</bold> mucilaginous stalks with clusters of cells <bold>D</bold> internal central area, showing lack of costae <bold>E, F</bold> internal pole of valve showing asymmetrical pseudoseptum (arrow) and valve with valvocopula showing similar asymmetry (arrow) <bold>G</bold> pole of frustule in girdle view showing apical groove (arrow) on valvocopula and fimbriae partially exposed on copula <bold>H</bold> pole of frustule in girdle view showing apical notch (arrow) and the pleura (pl); note single row of areolae on mantle (*) <bold>I</bold> pole of valvocopula in girdle view, fimbriae absent from the tip <bold>J</bold> narrow portion of valve showing structure of copula (compare with Fig. <xref ref-type="fig" rid="F23">23J</xref>) and single row of pores on mantle (*) <bold>K</bold> pole of copula in girdle view showing long fimbriae. Scale bars: 50 µm (<bold>A–C</bold>); 10 µm (<bold>I</bold>); 5 µm (<bold>D–K</bold>).</p></caption><graphic xmlns:xlink="http://www.w3.org/1999/xlink" xlink:href="phytokeys-208-103_article-89913__-g022.jpg" position="float" orientation="portrait" xlink:type="simple" id="oo_746738.jpg"><uri content-type="original_file" xlink:type="simple">https://binary.pensoft.net/fig/746738</uri></graphic></fig></tp:treatment-sec><tp:treatment-sec sec-type="Taxonomic comments" id="SECID0ESQEK"><title>Taxonomic comments.</title><p><xref ref-type="bibr" rid="B32">Kooistra et al. (2003)</xref> show a single row of pores on the mantle and a copula that matches those shown here for <italic><tp:taxon-name><tp:taxon-name-part taxon-name-part-type="genus" reg="Toxarium">T.</tp:taxon-name-part><tp:taxon-name-part taxon-name-part-type="species" reg="hennedyanum">hennedyanum</tp:taxon-name-part></tp:taxon-name></italic>. They do not state a stria density, but we count 11 in 10 µm, measured from their fig. 1E. There has been a tendency to ignore stria density, reflecting the marginal striae and the domination of the valve face by scattered areolae. <xref ref-type="bibr" rid="B32">Kooistra et al. (2003)</xref> had monoclonal cultures in which both <italic><tp:taxon-name><tp:taxon-name-part taxon-name-part-type="genus" reg="Toxarium"/><tp:taxon-name-part taxon-name-part-type="species" reg="hennedyanum">hennedyanum</tp:taxon-name-part></tp:taxon-name></italic>-like and <italic><tp:taxon-name><tp:taxon-name-part taxon-name-part-type="genus" reg="Toxarium"/><tp:taxon-name-part taxon-name-part-type="species" reg="undulatum">undulatum</tp:taxon-name-part></tp:taxon-name></italic>-like cells were present, and they proposed a merger of the two species. The specimens they show had a rippled edge, but not a strongly wavy outline (contrast <xref ref-type="bibr" rid="B61">Poulin et al. 1986</xref>; <xref ref-type="bibr" rid="B22">Hein et al. 2008</xref>, and our Fig. <xref ref-type="fig" rid="F23">23</xref>); i.e., a midline along the apical axis is straight, whereas that in <italic><tp:taxon-name><tp:taxon-name-part taxon-name-part-type="genus" reg="Toxarium">T.</tp:taxon-name-part><tp:taxon-name-part taxon-name-part-type="species" reg="undulatum">undulatum</tp:taxon-name-part></tp:taxon-name></italic> is sinusoidal. If the Micronesian specimens shown here are indeed <italic><tp:taxon-name><tp:taxon-name-part taxon-name-part-type="genus" reg="Toxarium">T.</tp:taxon-name-part><tp:taxon-name-part taxon-name-part-type="species" reg="hennedyanum">hennedyanum</tp:taxon-name-part></tp:taxon-name></italic> and <italic><tp:taxon-name><tp:taxon-name-part taxon-name-part-type="genus" reg="Toxarium">T.</tp:taxon-name-part><tp:taxon-name-part taxon-name-part-type="species" reg="undulatum">undulatum</tp:taxon-name-part></tp:taxon-name></italic> (by no means certain), our results would suggest that the rippled edge seen in the cultures of <xref ref-type="bibr" rid="B32">Kooistra et al. (2003)</xref> was a phenotypic expression of <italic><tp:taxon-name><tp:taxon-name-part taxon-name-part-type="genus" reg="Toxarium">T.</tp:taxon-name-part><tp:taxon-name-part taxon-name-part-type="species" reg="hennedyanum">hennedyanum</tp:taxon-name-part></tp:taxon-name></italic> and was not <italic><tp:taxon-name><tp:taxon-name-part taxon-name-part-type="genus" reg="Toxarium">T.</tp:taxon-name-part><tp:taxon-name-part taxon-name-part-type="species" reg="undulatum">undulatum.</tp:taxon-name-part></tp:taxon-name></italic> We previously noted (<xref ref-type="bibr" rid="B41">Lobban et al. 2012</xref>) the significant genetic variation in Guam isolates of <italic><tp:taxon-name><tp:taxon-name-part taxon-name-part-type="genus" reg="Toxarium">T.</tp:taxon-name-part><tp:taxon-name-part taxon-name-part-type="species" reg="hennedyanum">hennedyanum</tp:taxon-name-part></tp:taxon-name></italic> and <italic><tp:taxon-name><tp:taxon-name-part taxon-name-part-type="genus" reg="Toxarium">T.</tp:taxon-name-part><tp:taxon-name-part taxon-name-part-type="species" reg="undulatum">undulatum</tp:taxon-name-part></tp:taxon-name></italic> reported by <xref ref-type="bibr" rid="B77">Theriot et al. (2010</xref>, <xref ref-type="bibr" rid="B78">2011</xref>) and this is even more evident now; however, in reviewing the vouchers, we find no data from specimens attributable to <italic><tp:taxon-name><tp:taxon-name-part taxon-name-part-type="genus" reg="Toxarium">T.</tp:taxon-name-part><tp:taxon-name-part taxon-name-part-type="species" reg="undulatum">undulatum</tp:taxon-name-part></tp:taxon-name></italic>; all the variation shown in Fig. <xref ref-type="fig" rid="F33">33</xref> appears to be part of a <italic><tp:taxon-name><tp:taxon-name-part taxon-name-part-type="genus" reg="Toxarium">T.</tp:taxon-name-part><tp:taxon-name-part taxon-name-part-type="species" reg="hennedyanum">hennedyanum</tp:taxon-name-part></tp:taxon-name></italic> complex.</p></tp:treatment-sec><tp:treatment-sec><!--Section generated to contain objects referenced in tp:taxon-treatment.--><fig id="F23" position="float" orientation="portrait"><object-id xmlns:xlink="http://www.w3.org/1999/xlink" content-type="doi" xlink:type="simple">10.3897/phytokeys.208.89913.figure23</object-id><object-id xmlns:xlink="http://www.w3.org/1999/xlink" content-type="arpha" xlink:type="simple">92877FED-C0BA-5711-BB23-5BEA4819439D</object-id><label>Figure 23.</label><caption><p><italic><tp:taxon-name><tp:taxon-name-part taxon-name-part-type="genus" reg="Toxarium">Toxarium</tp:taxon-name-part><tp:taxon-name-part taxon-name-part-type="species" reg="undulatum">undulatum</tp:taxon-name-part></tp:taxon-name></italic> (all from Guam, GU44BJ-4) <bold>A, B</bold> entire valves in LM and SEM, respectively, showing prominent undulation <bold>C, D</bold> central expanded portion external and internal views, respectively, the latter showing costae <bold>E</bold> pole, internal view showing asymmetrical pseudoseptum (arrow) <bold>F</bold> internal and external aspects of valve in the narrow part <bold>G</bold> valvocopula lying inside narrow part of valve <bold>H, I</bold> portion of frustules in girdle view, showing multiple rows of pores on mantle, valvocopula with apical notch (arrow), and copula with pores continuing around the pole (arrowhead) <bold>J</bold> detail of copula, for comparison with Fig. <xref ref-type="fig" rid="F22">22J</xref><bold>K</bold> pole of valvocopula showing arched slits <bold>L</bold> frustule in girdle view showing pleura <bold>M</bold> fragment of the pleura, showing fimbriae. Scale bars: 50 µm (<bold>A, B</bold>); 10 µm (<bold>C</bold>); 5 µm (<bold>D–I, K</bold>); 2 µm (<bold>J, K, M</bold>).</p></caption><graphic xmlns:xlink="http://www.w3.org/1999/xlink" xlink:href="phytokeys-208-103_article-89913__-g023.jpg" position="float" orientation="portrait" xlink:type="simple" id="oo_746739.jpg"><uri content-type="original_file" xlink:type="simple">https://binary.pensoft.net/fig/746739</uri></graphic></fig><fig id="F8" position="float" orientation="portrait"><object-id xmlns:xlink="http://www.w3.org/1999/xlink" content-type="doi" xlink:type="simple">10.3897/phytokeys.208.89913.figure8</object-id><object-id xmlns:xlink="http://www.w3.org/1999/xlink" content-type="arpha" xlink:type="simple">AE71C48F-8CF7-54A1-89B4-BE850534E7F0</object-id><label>Figure 8.</label><caption><p><italic><tp:taxon-name><tp:taxon-name-part taxon-name-part-type="genus" reg="Synedrosphenia">Synedrosphenia</tp:taxon-name-part><tp:taxon-name-part taxon-name-part-type="species" reg="bikarensis">bikarensis</tp:taxon-name-part></tp:taxon-name></italic>, cont. <bold>A–C</bold> valvocopula: apical portion in advalvar view (<bold>A</bold>) with asymmetrical notch at apical pole (arrow), middle portion (<bold>B</bold>) with long sturdy fimbriae (ext = external surface, int = internal surface), and basal portion in girdle view (<bold>C</bold>) <bold>D, E</bold> internal views of apical and basal poles, respectively, of same valve with valvocopula, showing opposite asymmetry of the notches (arrows) <bold>F</bold> basal portion of valve with attached girdle bands, showing how the copula fimbriae fit over the valvocopula at poles (arrow) <bold>G</bold> apical portion of copula showing poration. Scale bars: 5 µm.</p></caption><graphic xmlns:xlink="http://www.w3.org/1999/xlink" xlink:href="phytokeys-208-103_article-89913__-g008.jpg" position="float" orientation="portrait" xlink:type="simple" id="oo_746724.jpg"><uri content-type="original_file" xlink:type="simple">https://binary.pensoft.net/fig/746724</uri></graphic></fig><fig id="F10" position="float" orientation="portrait"><object-id xmlns:xlink="http://www.w3.org/1999/xlink" content-type="doi" xlink:type="simple">10.3897/phytokeys.208.89913.figure10</object-id><object-id xmlns:xlink="http://www.w3.org/1999/xlink" content-type="arpha" xlink:type="simple">E57D66DB-6A63-52C3-8ABF-2EBAC2C4481D</object-id><label>Figure 10.</label><caption><p><italic><tp:taxon-name><tp:taxon-name-part taxon-name-part-type="genus" reg="Synedrosphenia">Synedrosphenia</tp:taxon-name-part><tp:taxon-name-part taxon-name-part-type="species" reg="licmophoropsis">licmophoropsis</tp:taxon-name-part></tp:taxon-name></italic> sp. nov., girdle bands <bold>A, B</bold> frustule in girdle view with thecal elements labeled, respectively on the apical part and the basal pole of the same cell also showing the asymmetrical apical notches in the valvocopula (arrows) (GU55D-3) <bold>C</bold> small portion near middle of frustule where pleura (pl) is exposed (GU76B-2) <bold>D, E</bold> basal pole of valvocopulae at 0° tilt with opposite valve in the background and tilted to show complex shape of the pars interior, arrowhead pointing toward notch (GU76B-2 and TK4, respectively) <bold>F</bold> portions of valvocopula and copula showing fimbriate inner edges (GU55D-3) <bold>G</bold> valvocopula, apical pole in abvalvar aspect with attached valve, showing elongated pores on inner edge (arrow) (GU44BJ-2) <bold>H</bold> apical portion of copula showing very long fimbriae at the tip (arrow) (GU55D-3) <bold>I</bold> relationship between first two girdle bands at basal pole, the long fimbriae of the copula overlapping the valvocopula (GU76B-2). Scale bars: 10 µm (<bold>A, B, F, H</bold>); 5 µm (<bold>C–E, G, I</bold>).</p></caption><graphic xmlns:xlink="http://www.w3.org/1999/xlink" xlink:href="phytokeys-208-103_article-89913__-g010.jpg" position="float" orientation="portrait" xlink:type="simple" id="oo_746726.jpg"><uri content-type="original_file" xlink:type="simple">https://binary.pensoft.net/fig/746726</uri></graphic></fig><fig id="F33" position="float" orientation="portrait"><object-id xmlns:xlink="http://www.w3.org/1999/xlink" content-type="doi" xlink:type="simple">10.3897/phytokeys.208.89913.figure33</object-id><object-id xmlns:xlink="http://www.w3.org/1999/xlink" content-type="arpha" xlink:type="simple">7AD736E1-FDC2-519F-99C8-11C238FFCE4A</object-id><label>Figure 33.</label><caption><p>Phylogenetic trees resulting from three analytical methods of the 3-gene DNA sequence dataset assembled for this manuscript. Only the <tp:taxon-name><tp:taxon-name-part taxon-name-part-type="family">Ardissoneaceae</tp:taxon-name-part></tp:taxon-name> and their sister group in the molecular phylogeny, <italic><tp:taxon-name><tp:taxon-name-part taxon-name-part-type="genus" reg="Lampriscus">Lampriscus</tp:taxon-name-part></tp:taxon-name></italic>, is shown here—the complete trees can be found in Suppl. materials <xref ref-type="supplementary-material" rid="S5">5</xref>–<xref ref-type="supplementary-material" rid="S7">7</xref>: Figs S3–S5 <bold>A</bold> Maximum Likelihood phylogeny resolved by RAxML, where values at nodes are bootstrap support values <bold>B</bold> Maximum Likelihood phylogeny resolved by IQTREE, where values at nodes are bootstrap support values <bold>C</bold> Bayesian Inference phylogeny resolved by ExaBayes, where values at nodes are posterior probability values. Strain taxonomy (name followed by DNA voucher ID or strain ID) follows currently accepted classification, with proposed genera based on morphology shown to the right of strain ID.</p></caption><graphic xmlns:xlink="http://www.w3.org/1999/xlink" xlink:href="phytokeys-208-103_article-89913__-g033.jpg" position="float" orientation="portrait" xlink:type="simple" id="oo_746749.jpg"><uri content-type="original_file" xlink:type="simple">https://binary.pensoft.net/fig/746749</uri></graphic></fig><supplementary-material xmlns:xlink="http://www.w3.org/1999/xlink" id="S5" position="float" orientation="portrait" xlink:type="simple"><object-id content-type="doi" xlink:type="simple">10.3897/phytokeys.208.89913.suppl5</object-id><object-id content-type="zenodo_dep_id" xlink:type="simple">7106468</object-id><object-id content-type="arpha" xlink:type="simple">5A987E78-3759-516E-970D-4A67A4C66B58</object-id><label>Supplementary material 5</label><caption><p>Figure S3. Molecular phylogenetic tree illustrating the results of the RAxML Maximum Likelihood analysis of the 3-gene dataset</p></caption><statement content-type="dataType"><label>Data type</label><p>Phylogenetic tree (pdf. file)</p></statement><statement content-type="notes"><label>Explanation note</label><p><bold>Figure S3.</bold> Molecular phylogenetic tree illustrating the results of the RAxML Maximum Likelihood analysis of the 3-gene dataset (nuclear-encoded small subunit rDNA, chloroplast-encoded <italic>rbcL</italic> and <italic>psb</italic>C markers). The taxon <italic><tp:taxon-name><tp:taxon-name-part taxon-name-part-type="genus" reg="Bolidomonas">Bolidomonas</tp:taxon-name-part><tp:taxon-name-part taxon-name-part-type="species" reg="pacifica">pacifica</tp:taxon-name-part></tp:taxon-name></italic> was used as an outgroup and all taxa labels are followed by Extraction Voucher ID or Strain ID. Bootstrap support values are present at each corresponding node. This is the complete tree which corresponds to Fig. <xref ref-type="fig" rid="F33">33A</xref>.</p></statement><media xlink:href="phytokeys-208-103_article-89913__-s005.pdf" mimetype="application" mime-subtype="pdf" position="float" orientation="portrait" xlink:type="simple" id="oo_746754.pdf"><uri content-type="original_file" xlink:type="simple">https://binary.pensoft.net/file/746754</uri></media><permissions><license xlink:type="simple"><license-p>This dataset is made available under the Open Database License (http://opendatacommons.org/licenses/odbl/1.0/). The Open Database License (ODbL) is a license agreement intended to allow users to freely share, modify, and use this Dataset while maintaining this same freedom for others, provided that the original source and author(s) are credited.</license-p></license></permissions><attrib specific-use="authors">Matt P. Ashworth, Daryl W. Lam</attrib></supplementary-material><supplementary-material xmlns:xlink="http://www.w3.org/1999/xlink" id="S7" position="float" orientation="portrait" xlink:type="simple"><object-id content-type="doi" xlink:type="simple">10.3897/phytokeys.208.89913.suppl7</object-id><object-id content-type="zenodo_dep_id" xlink:type="simple">7106474</object-id><object-id content-type="arpha" xlink:type="simple">B3C0F1BE-2A9F-5097-A785-66A37456D209</object-id><label>Supplementary material 7</label><caption><p>Figure S5. Molecular phylogenetic tree illustrating the results of the ExaBayes Bayesian Inference analysis of the 3-gene dataset</p></caption><statement content-type="dataType"><label>Data type</label><p>Phylogenetic tree (pdf. file)</p></statement><statement content-type="notes"><label>Explanation note</label><p><bold>Figure S5.</bold> Molecular phylogenetic tree illustrating the results of the ExaBayes Bayesian Inference analysis of the 3-gene dataset (nuclear-encoded small subunit rDNA, chloroplast-encoded <italic>rbcL</italic> and <italic>psb</italic>C markers). The taxon <italic><tp:taxon-name><tp:taxon-name-part taxon-name-part-type="genus" reg="Bolidomonas">Bolidomonas</tp:taxon-name-part><tp:taxon-name-part taxon-name-part-type="species" reg="pacifica">pacifica</tp:taxon-name-part></tp:taxon-name></italic> was used as an outgroup and all taxa labels are followed by Extraction Voucher ID or Strain ID. Posterior probability values are present at each corresponding node. This is the complete tree which corresponds to Fig. <xref ref-type="fig" rid="F33">33C</xref>.</p></statement><media xlink:href="phytokeys-208-103_article-89913__-s007.pdf" mimetype="application" mime-subtype="pdf" position="float" orientation="portrait" xlink:type="simple" id="oo_746756.pdf"><uri content-type="original_file" xlink:type="simple">https://binary.pensoft.net/file/746756</uri></media><permissions><license xlink:type="simple"><license-p>This dataset is made available under the Open Database License (http://opendatacommons.org/licenses/odbl/1.0/). The Open Database License (ODbL) is a license agreement intended to allow users to freely share, modify, and use this Dataset while maintaining this same freedom for others, provided that the original source and author(s) are credited.</license-p></license></permissions><attrib specific-use="authors">Matt P. Ashworth, Daryl W. Lam</attrib></supplementary-material></tp:treatment-sec><ref-list><ref id="B25"><mixed-citation xmlns:xlink="http://www.w3.org/1999/xlink" xlink:type="simple"><person-group><name name-style="western"><surname>Hustedt</surname><given-names>F</given-names></name></person-group> (<year>1931–1959</year>) Die Kieselalgen Deutschlands, Österreichs und der Schweiz. In: Rabenhorst’s Kryptogamenflora, Band 7, Teil 2. Johnson Reprint, New York.</mixed-citation></ref><ref id="B67"><mixed-citation xmlns:xlink="http://www.w3.org/1999/xlink" xlink:type="simple"><person-group><name name-style="western"><surname>Round</surname><given-names>FE</given-names></name><name name-style="western"><surname>Crawford</surname><given-names>RM</given-names></name><name name-style="western"><surname>Mann</surname><given-names>DG</given-names></name></person-group> (<year>1990</year>) <source>The Diatoms: Biology and morphology of the genera.</source><publisher-name>Cambridge University Press</publisher-name>, <publisher-loc>Cambridge</publisher-loc>, <size units="page">747 pp</size>.</mixed-citation></ref><ref id="B41"><mixed-citation xmlns:xlink="http://www.w3.org/1999/xlink" xlink:type="simple"><person-group><name name-style="western"><surname>Lobban</surname><given-names>CS</given-names></name><name name-style="western"><surname>Schefter</surname><given-names>M</given-names></name><name name-style="western"><surname>Jordan</surname><given-names>RW</given-names></name><name name-style="western"><surname>Arai</surname><given-names>Y</given-names></name><name name-style="western"><surname>Sasaki</surname><given-names>A</given-names></name><name name-style="western"><surname>Theriot</surname><given-names>EC</given-names></name><name name-style="western"><surname>Ashworth</surname><given-names>M</given-names></name><name name-style="western"><surname>Ruck</surname><given-names>EC</given-names></name><name name-style="western"><surname>Pennesi</surname><given-names>C</given-names></name></person-group> (<year>2012</year>) <article-title>Coral-reef diatoms (<tp:taxon-name><tp:taxon-name-part taxon-name-part-type="genus">Bacillariophyta</tp:taxon-name-part></tp:taxon-name>) from Guam: New records and preliminary checklist, with emphasis on epiphytic species from farmer-fish territories.</article-title><source>Micronesica</source><volume>43</volume>: <fpage>237</fpage>–<lpage>479</lpage>. <ext-link xlink:href="https://micronesica.org/sites/default/files/6_lobban.schefter_micronesica_431.pdf" ext-link-type="uri" xlink:type="simple">https://micronesica.org/sites/default/files/6_lobban.schefter_micronesica_431.pdf</ext-link></mixed-citation></ref><ref id="B32"><mixed-citation xmlns:xlink="http://www.w3.org/1999/xlink" xlink:type="simple"><person-group><name name-style="western"><surname>Kooistra</surname><given-names>WHCF</given-names></name><name name-style="western"><surname>DeStefano</surname><given-names>M</given-names></name><name name-style="western"><surname>Mann</surname><given-names>DG</given-names></name><name name-style="western"><surname>Salma</surname><given-names>N</given-names></name><name name-style="western"><surname>Medlin</surname><given-names>LK</given-names></name></person-group> (<year>2003</year>) <article-title>Phylogenetic position of <italic><tp:taxon-name><tp:taxon-name-part taxon-name-part-type="genus">Toxarium</tp:taxon-name-part></tp:taxon-name></italic>, a pennate-like lineage within centric diatoms (<tp:taxon-name><tp:taxon-name-part taxon-name-part-type="class">Bacillariophyceae</tp:taxon-name-part></tp:taxon-name>).</article-title><source>Journal of Phycology</source><volume>39</volume>(<issue>1</issue>): <fpage>185</fpage>–<lpage>197</lpage>. <ext-link xlink:href="10.1046/j.1529-8817.2003.02083.x" ext-link-type="doi" xlink:type="simple">https://doi.org/10.1046/j.1529-8817.2003.02083.x</ext-link></mixed-citation></ref><ref id="B22"><mixed-citation xmlns:xlink="http://www.w3.org/1999/xlink" xlink:type="simple"><person-group><name name-style="western"><surname>Hein</surname><given-names>MK</given-names></name><name name-style="western"><surname>Winsborough</surname><given-names>BM</given-names></name><name name-style="western"><surname>Sullivan</surname><given-names>MJ</given-names></name></person-group> (<year>2008</year>) <tp:taxon-name><tp:taxon-name-part taxon-name-part-type="genus">Bacillariophyta</tp:taxon-name-part></tp:taxon-name> (Diatoms) of the Bahamas. Iconographia Diatomologica 19. Gantner Verlag, Ruggell.</mixed-citation></ref><ref id="B2"><mixed-citation xmlns:xlink="http://www.w3.org/1999/xlink" xlink:type="simple"><person-group><name name-style="western"><surname>Álvarez-Blanco</surname><given-names>I</given-names></name><name name-style="western"><surname>Blanco</surname><given-names>S</given-names></name></person-group> (<year>2014</year>) <article-title>Benthic diatoms from Mediterranean coasts.</article-title><source>Bibliotheca Diatomologica</source><volume>60</volume>: <fpage>1</fpage>–<lpage>409</lpage>.</mixed-citation></ref><ref id="B61"><mixed-citation xmlns:xlink="http://www.w3.org/1999/xlink" xlink:type="simple"><person-group><name name-style="western"><surname>Poulin</surname><given-names>M</given-names></name><name name-style="western"><surname>Bérard-Therriault</surname><given-names>L</given-names></name><name name-style="western"><surname>Cardinal</surname><given-names>A</given-names></name></person-group> (<year>1986</year>) <article-title><italic><tp:taxon-name><tp:taxon-name-part taxon-name-part-type="genus">Fragilaria</tp:taxon-name-part></tp:taxon-name></italic> and <italic><tp:taxon-name><tp:taxon-name-part taxon-name-part-type="genus">Synedra</tp:taxon-name-part></tp:taxon-name></italic> (<tp:taxon-name><tp:taxon-name-part taxon-name-part-type="class">Bacillariophyceae</tp:taxon-name-part></tp:taxon-name>): A morphological and ultrastructural approach.</article-title><source>Diatom Research</source><volume>1</volume>(<issue>1</issue>): <fpage>99</fpage>–<lpage>112</lpage>. <ext-link xlink:href="10.1080/0269249X.1986.9704961" ext-link-type="doi" xlink:type="simple">https://doi.org/10.1080/0269249X.1986.9704961</ext-link></mixed-citation></ref><ref id="B77"><mixed-citation xmlns:xlink="http://www.w3.org/1999/xlink" xlink:type="simple"><person-group><name name-style="western"><surname>Theriot</surname><given-names>EC</given-names></name><name name-style="western"><surname>Ashworth</surname><given-names>M</given-names></name><name name-style="western"><surname>Ruck</surname><given-names>E</given-names></name><name name-style="western"><surname>Nakov</surname><given-names>T</given-names></name><name name-style="western"><surname>Jansen</surname><given-names>RK</given-names></name></person-group> (<year>2010</year>) <article-title>A preliminary multigene phylogeny of the diatoms (<tp:taxon-name><tp:taxon-name-part taxon-name-part-type="genus">Bacillariophyta</tp:taxon-name-part></tp:taxon-name>): Challenges for future research.</article-title><source>Plant Ecology and Evolution</source><volume>143</volume>(<issue>3</issue>): <fpage>278</fpage>–<lpage>296</lpage>. <ext-link xlink:href="10.5091/plecevo.2010.418" ext-link-type="doi" xlink:type="simple">https://doi.org/10.5091/plecevo.2010.418</ext-link></mixed-citation></ref><ref id="B78"><mixed-citation xmlns:xlink="http://www.w3.org/1999/xlink" xlink:type="simple"><person-group><name name-style="western"><surname>Theriot</surname><given-names>EC</given-names></name><name name-style="western"><surname>Ruck</surname><given-names>E</given-names></name><name name-style="western"><surname>Ashworth</surname><given-names>M</given-names></name><name name-style="western"><surname>Nakov</surname><given-names>T</given-names></name><name name-style="western"><surname>Jansen</surname><given-names>RK</given-names></name></person-group> (<year>2011</year>) <article-title>Status of the pursuit of the diatom phylogeny: are traditional views and new molecular paradigms really that different?</article-title> In: <person-group><name name-style="western"><surname>Seckbach</surname><given-names>J</given-names></name><name name-style="western"><surname>Kociolek</surname><given-names>JP</given-names></name></person-group> (<role>Eds</role>) <issue-title>The Diatom World.</issue-title><source>Springer Science+Business Media</source>, <fpage>119</fpage>–<lpage>142</lpage>. <ext-link xlink:href="10.1007/978-94-007-1327-7_5" ext-link-type="doi" xlink:type="simple">https://doi.org/10.1007/978-94-007-1327-7_5</ext-link></mixed-citation></ref></ref-list></tp:taxon-treatment>
