# Supplementary material for: ﻿Revision of Ardissoneaceae (Bacillariophyta, Mediophyceae) from Micronesian populations, with descriptions of two new genera, Ardissoneopsis and Grunowago, and new species in Ardissonea, Synedrosphenia and Climacosphenia
Source: PhytoKeys. 2022 Sep 21;208:103–84. doi: 10.3897/phytokeys.208.89913 (PMC9848972; doi:10.3897/phytokeys.208.89913)
Supplement: XML Treatment for Toxarium undulatum [file phytokeys.208.89913-treatment17.xml]

<!DOCTYPE tp:taxon-treatment
  PUBLIC "-//TaxonX//DTD Taxonomic Treatment Publishing DTD v0 20100105//EN" "tax-treatment-NSO.dtd">
<tp:taxon-treatment xmlns:tp="http://www.plazi.org/taxpub"><tp:treatment-meta><kwd-group><label>Taxon classification</label><kwd>
                  <named-content content-type="kingdom">Plantae</named-content>
                </kwd><kwd>
                  <named-content content-type="order">Ardissoneales</named-content>
                </kwd><kwd>
                  <named-content content-type="family">Ardissoneaceae</named-content>
                </kwd></kwd-group><mixed-citation publication-type="journal"><person-group><name><surname>Lobban</surname><given-names>Christopher S.</given-names></name><name><surname>Ashworth</surname><given-names>Matt P.</given-names></name><name><surname>Camacho</surname><given-names>Terance</given-names></name><name><surname>Lam</surname><given-names>Daryl W.</given-names></name><name><surname>Theriot</surname><given-names>Edward C.</given-names></name></person-group><article-title>﻿Revision of <tp:taxon-name><tp:taxon-name-part taxon-name-part-type="family">Ardissoneaceae</tp:taxon-name-part></tp:taxon-name> (<tp:taxon-name><tp:taxon-name-part taxon-name-part-type="genus" reg="Bacillariophyta">Bacillariophyta</tp:taxon-name-part></tp:taxon-name>, <tp:taxon-name><tp:taxon-name-part taxon-name-part-type="class">Mediophyceae</tp:taxon-name-part></tp:taxon-name>) from Micronesian populations, with descriptions of two new genera, <italic><tp:taxon-name><tp:taxon-name-part taxon-name-part-type="genus" reg="Ardissoneopsis">Ardissoneopsis</tp:taxon-name-part></tp:taxon-name></italic> and <italic><tp:taxon-name><tp:taxon-name-part taxon-name-part-type="genus" reg="Grunowago">Grunowago</tp:taxon-name-part></tp:taxon-name></italic>, and new species in <italic><tp:taxon-name><tp:taxon-name-part taxon-name-part-type="genus" reg="Ardissonea">Ardissonea</tp:taxon-name-part></tp:taxon-name></italic>, <italic><tp:taxon-name><tp:taxon-name-part taxon-name-part-type="genus" reg="Synedrosphenia">Synedrosphenia</tp:taxon-name-part></tp:taxon-name></italic> and <italic><tp:taxon-name><tp:taxon-name-part taxon-name-part-type="genus" reg="Climacosphenia">Climacosphenia</tp:taxon-name-part></tp:taxon-name></italic></article-title><source>PhytoKeys</source><day>21</day><month>09</month><year>2022</year><volume>208</volume><fpage>103</fpage><lpage>184</lpage><pub-id pub-id-type="doi">10.3897/phytokeys.208.89913</pub-id></mixed-citation></tp:treatment-meta><tp:nomenclature><label>﻿</label><tp:taxon-name>
                <object-id xmlns:xlink="http://www.w3.org/1999/xlink" content-type="arpha" xlink:type="simple">A210AE75-ECEF-5573-850A-A7639394CD10</object-id>
                <tp:taxon-name-part taxon-name-part-type="genus" reg="Toxarium">Toxarium</tp:taxon-name-part>
                <tp:taxon-name-part taxon-name-part-type="species" reg="undulatum">undulatum</tp:taxon-name-part>
              </tp:taxon-name><tp:taxon-authority>J.W. Bailey, 1854</tp:taxon-authority><xref ref-type="fig" rid="F23">Figs 23</xref><xref ref-type="fig" rid="F24">, 24</xref></tp:nomenclature><tp:treatment-sec sec-type="References" id="SECID0EA1EK"><title>References.</title><p><xref ref-type="bibr" rid="B6">Bailey 1854</xref>, p. 15, plate (1), figs 24, 25; <xref ref-type="bibr" rid="B59">Peragallo and Peragallo 1897–1908</xref>, p. 314, pl. 78, fig. 7; <xref ref-type="bibr" rid="B25">Hustedt 1931–1959</xref>, p. 222, 224, fig. 714; <xref ref-type="bibr" rid="B21">Güttinger 1991</xref> (both as <italic><tp:taxon-name><tp:taxon-name-part taxon-name-part-type="genus" reg="Synedra">Synedra</tp:taxon-name-part><tp:taxon-name-part taxon-name-part-type="species" reg="undulata">undulata</tp:taxon-name-part></tp:taxon-name></italic>); <xref ref-type="bibr" rid="B61">Poulin et al. 1986</xref>, figs 33–36; <xref ref-type="bibr" rid="B22">Hein et al. 2008</xref>, p. 33, pl. 15, fig. 3; <xref ref-type="bibr" rid="B41">Lobban et al. 2012</xref>, p. 260, pl. 17, figs 6–8; <xref ref-type="bibr" rid="B2">Álvarez-Blanco and Blanco 2014</xref>, p. 128, pl. 63, figs 4–6.</p></tp:treatment-sec><tp:treatment-sec sec-type="description" id="SECID0ER2EK"><title>Description from literature.</title><p><italic><tp:taxon-name><tp:taxon-name-part taxon-name-part-type="genus" reg="Toxarium">Toxarium</tp:taxon-name-part><tp:taxon-name-part taxon-name-part-type="species" reg="undulatum">undulatum</tp:taxon-name-part></tp:taxon-name></italic>, the generitype, was said to differ only in the wavy outline of the valve (<xref ref-type="bibr" rid="B25">Hustedt 1931–1959</xref>), stria density rarely reported but <xref ref-type="bibr" rid="B59">Peragallo and Peragallo (1897–1908)</xref> state 12 in 10 µm. The outline in <xref ref-type="bibr" rid="B6">Bailey’s (1854)</xref> plate is shown as undulating with a long wavelength, in <xref ref-type="bibr" rid="B59">Peragallo and Peragallo (1897–1908)</xref>, with a shorter wavelength, and in <xref ref-type="bibr" rid="B25">Hustedt (1931–1959)</xref> the center clearly has a wavy edge but the “horns” are scarcely undulate. Micrographs in recent works (<xref ref-type="bibr" rid="B87">Witkowski et al. 2000</xref>; <xref ref-type="bibr" rid="B22">Hein et al. 2008</xref>) show distinctly undulate outlines. In the SEMs shown by <xref ref-type="bibr" rid="B61">Poulin et al. (1986)</xref> we count 19–21 striae in 10 µm, whereas <xref ref-type="bibr" rid="B21">Güttinger (1991</xref>: 2.01.30-10) shows specimens with lengths of 485 and 580 µm, widths 8 µm at center, 5 µm at poles, but with 12 striae in 10 µm. <xref ref-type="bibr" rid="B41">Lobban et al. (2012)</xref> reported lengths of 270–400 µm, widths 5–9 at the center, 6 µm at poles, 4 µm in between, with some specimens having virtually no central inflation; no stria density stated but their fig. 7 shows 12–13 striae in 10 µm. <italic><tp:taxon-name><tp:taxon-name-part taxon-name-part-type="genus" reg="Toxarium">T.</tp:taxon-name-part><tp:taxon-name-part taxon-name-part-type="species" reg="undulatum">undulatum</tp:taxon-name-part></tp:taxon-name></italic> has usually been illustrated as straight but curved specimens are shown by <xref ref-type="bibr" rid="B22">Hein et al. (2008)</xref> and <xref ref-type="bibr" rid="B41">Lobban et al. (2012)</xref>. The genus was emended by <xref ref-type="bibr" rid="B61">Poulin et al. (1986)</xref>, whose SEM images of <italic><tp:taxon-name><tp:taxon-name-part taxon-name-part-type="genus" reg="Toxarium">T.</tp:taxon-name-part><tp:taxon-name-part taxon-name-part-type="species" reg="undulatum">undulatum</tp:taxon-name-part></tp:taxon-name></italic> show an asymmetrical polar pseudoseptum and internal transverse costae “in parts of the valve between the poles and the center and sometimes anastomosing” (also shown in <xref ref-type="bibr" rid="B21">Güttinger 1991</xref>). The <italic><tp:taxon-name><tp:taxon-name-part taxon-name-part-type="genus" reg="Toxarium">T.</tp:taxon-name-part><tp:taxon-name-part taxon-name-part-type="species" reg="undulatum">undulatum</tp:taxon-name-part></tp:taxon-name></italic> from Guam (GU44S / HK210 / ECT 3802) used by <xref ref-type="bibr" rid="B68">Ruck et al. (2016)</xref> showed very shallow undulations, at least after culture, and additional images of the voucher stub show that it has a single row of areolae on the mantle (Suppl. material <xref ref-type="supplementary-material" rid="S4">4</xref>: Fig. <xref ref-type="fig" rid="S2">S2A–C</xref>), so we would therefore identify it as <italic><tp:taxon-name><tp:taxon-name-part taxon-name-part-type="genus" reg="Toxarium">T.</tp:taxon-name-part><tp:taxon-name-part taxon-name-part-type="species" reg="hennedyanum">hennedyanum</tp:taxon-name-part></tp:taxon-name></italic>. A similar specimen from wild material is also shown in the Suppl. material <xref ref-type="supplementary-material" rid="S4">4</xref>: Fig. <xref ref-type="fig" rid="S2">S2D–F</xref>.</p></tp:treatment-sec><tp:treatment-sec sec-type="material" id="SECID0EZBFK"><title>Materials examined.</title><p>Guam: GU44X-2!, GU44Z-15!, GU44BJ-4!, inter alia; Federated States of Micronesia: Chuuk, TK28!; Yap, Y36-2!, Y42-3!. Marshall Islands: Majuro, M1!, Jaluit, J5!</p></tp:treatment-sec><tp:treatment-sec sec-type="Observations" id="SECID0E5BFK"><title>Observations.</title><p>Valves straight or commonly curved overall, strongly sinusoidal along the narrow part, the oval central portion with a wavy outline, apical portions straight sided (Fig. <xref ref-type="fig" rid="F23">23A, B, F</xref>), length 255–326 µm, width 5 µm at poles, 7 µm at the center, 3 µm in between, stria densities 14–17 in 10 µm (Fig. <xref ref-type="fig" rid="F23">23C–I</xref>). Mantles deep with typically 3–4 areolae in the stria there (Fig. <xref ref-type="fig" rid="F23">23H, I, K</xref>). Spines absent. Valvocopula plain except for single row of pores along the base of the pars interior, fimbriate edge to pars interior (Fig. <xref ref-type="fig" rid="F23">23G</xref>), knuckle-like structure at poles, as in <italic><tp:taxon-name><tp:taxon-name-part taxon-name-part-type="genus" reg="Toxarium">T.</tp:taxon-name-part><tp:taxon-name-part taxon-name-part-type="species" reg="hennedyanum">hennedyanum</tp:taxon-name-part></tp:taxon-name></italic> (Fig. <xref ref-type="fig" rid="F23">23K</xref>, compare with Fig. <xref ref-type="fig" rid="F22">22F</xref>). Copula with a regular pattern of small areolae on the pars exterior, forming striae consistently 34 in 10 µm (Fig. <xref ref-type="fig" rid="F23">23H–J, L</xref>), in which the pars interior, while similar to that of <italic><tp:taxon-name><tp:taxon-name-part taxon-name-part-type="genus" reg="Toxarium">T.</tp:taxon-name-part><tp:taxon-name-part taxon-name-part-type="species" reg="hennedyanum">hennedyanum</tp:taxon-name-part></tp:taxon-name></italic> near the poles, quickly becomes a fringe of short, narrow fimbriae with a line of triangular pores along the junction with the pars exterior (Fig. <xref ref-type="fig" rid="F23">23H</xref>). The narrow pleura was largely or entirely obscured (Fig. <xref ref-type="fig" rid="F23">23L</xref>) (this pole identified as <italic><tp:taxon-name><tp:taxon-name-part taxon-name-part-type="genus" reg="Toxarium">T.</tp:taxon-name-part><tp:taxon-name-part taxon-name-part-type="species" reg="undulata">undulata</tp:taxon-name-part></tp:taxon-name></italic> by 2+ rows of areolae on the mantle, and pores on the poles of the copula; contrast Fig. <xref ref-type="fig" rid="F22">22H</xref>); a small exposed portion showed a fimbriate edge (Fig. <xref ref-type="fig" rid="F23">23M</xref>).</p><fig id="F23" position="float" orientation="portrait"><object-id xmlns:xlink="http://www.w3.org/1999/xlink" content-type="doi" xlink:type="simple">10.3897/phytokeys.208.89913.figure23</object-id><object-id xmlns:xlink="http://www.w3.org/1999/xlink" content-type="arpha" xlink:type="simple">92877FED-C0BA-5711-BB23-5BEA4819439D</object-id><label>Figure 23.</label><caption><p><italic><tp:taxon-name><tp:taxon-name-part taxon-name-part-type="genus" reg="Toxarium">Toxarium</tp:taxon-name-part><tp:taxon-name-part taxon-name-part-type="species" reg="undulatum">undulatum</tp:taxon-name-part></tp:taxon-name></italic> (all from Guam, GU44BJ-4) <bold>A, B</bold> entire valves in LM and SEM, respectively, showing prominent undulation <bold>C, D</bold> central expanded portion external and internal views, respectively, the latter showing costae <bold>E</bold> pole, internal view showing asymmetrical pseudoseptum (arrow) <bold>F</bold> internal and external aspects of valve in the narrow part <bold>G</bold> valvocopula lying inside narrow part of valve <bold>H, I</bold> portion of frustules in girdle view, showing multiple rows of pores on mantle, valvocopula with apical notch (arrow), and copula with pores continuing around the pole (arrowhead) <bold>J</bold> detail of copula, for comparison with Fig. <xref ref-type="fig" rid="F22">22J</xref><bold>K</bold> pole of valvocopula showing arched slits <bold>L</bold> frustule in girdle view showing pleura <bold>M</bold> fragment of the pleura, showing fimbriae. Scale bars: 50 µm (<bold>A, B</bold>); 10 µm (<bold>C</bold>); 5 µm (<bold>D–I, K</bold>); 2 µm (<bold>J, K, M</bold>).</p></caption><graphic xmlns:xlink="http://www.w3.org/1999/xlink" xlink:href="phytokeys-208-103_article-89913__-g023.jpg" position="float" orientation="portrait" xlink:type="simple" id="oo_746739.jpg"><uri content-type="original_file" xlink:type="simple">https://binary.pensoft.net/fig/746739</uri></graphic></fig><p>We also documented <italic><tp:taxon-name><tp:taxon-name-part taxon-name-part-type="genus" reg="Toxarium">T.</tp:taxon-name-part><tp:taxon-name-part taxon-name-part-type="species" reg="undulatum">undulatum</tp:taxon-name-part></tp:taxon-name></italic> in Grunow’s Honduras sample (Fig. <xref ref-type="fig" rid="F24">24</xref>). A whole valve was 700 µm long (Fig. <xref ref-type="fig" rid="F24">24A</xref>) with long-wavelength undulations. The deep mantle sometimes exhibited longitudinal waves in the areolae (not solely an artefact of the wave in the valve, shown by short additional longitudinal lines of areolae—Fig. <xref ref-type="fig" rid="F24">24D</xref>, arrows). The striae on the valve face were two areolae long on each side bordering scattered areolae in the inflated center and poles (Fig. <xref ref-type="fig" rid="F24">24C, E</xref>), internally, the virgae were thickened into costae (Fig. <xref ref-type="fig" rid="F24">24C</xref>). Valvocopula (Fig. <xref ref-type="fig" rid="F24">24C, E–G</xref>) with a single line of areolae on the exterior, short fimbriae along the interior margin except at the sculpted poles, and a series of arched slits (Fig. <xref ref-type="fig" rid="F24">24F, G</xref>; compare Fig. <xref ref-type="fig" rid="F23">23K</xref>). Copula (Fig. <xref ref-type="fig" rid="F24">24C–E, H</xref>) wide with coarse fimbriae on the pars interior, forked at the tips, exterior with striae of pores tending to merge into slits, especially on the advalvar side. Fimbriate pleura clearly seen in Fig. <xref ref-type="fig" rid="F24">24H</xref>.</p><fig id="F24" position="float" orientation="portrait"><object-id xmlns:xlink="http://www.w3.org/1999/xlink" content-type="doi" xlink:type="simple">10.3897/phytokeys.208.89913.figure24</object-id><object-id xmlns:xlink="http://www.w3.org/1999/xlink" content-type="arpha" xlink:type="simple">45D1ABEA-9795-555A-859B-F272EE278179</object-id><label>Figure 24.</label><caption><p><italic><tp:taxon-name><tp:taxon-name-part taxon-name-part-type="genus" reg="Toxarium">Toxarium</tp:taxon-name-part><tp:taxon-name-part taxon-name-part-type="species" reg="undulatum">undulatum</tp:taxon-name-part></tp:taxon-name></italic> from Grunow’s Honduras material <bold>A, B</bold> entire valve, 700 µm long, and detail of central portion, showing long-wavelength undulations <bold>C</bold> portion with the central inflation, showing mantle depth, internal costae, valvocopula and copula (stria density 14 in 10 µm) <bold>D</bold> frustule in girdle view, showing vertical wave in rows of areolae with inserted arcs (arrows); notice also the different depths of the two mantles (stria density 17 in 10 µm) <bold>E</bold> portion of valve with copula and valvocopula <bold>F, G</bold> valvocopula pole, abvalvar and advalvar surfaces, respectively, showing series of arched slits (compare with Fig. <xref ref-type="fig" rid="F22">22F</xref>) <bold>H</bold> pole of frustule showing fimbriate pleura and notch in valvocopula. Scale bars: 100 µm (<bold>A</bold>); 25 µm (<bold>B</bold>); 10 µm (<bold>C–E</bold>); 5 µm (<bold>F–H</bold>).</p></caption><graphic xmlns:xlink="http://www.w3.org/1999/xlink" xlink:href="phytokeys-208-103_article-89913__-g024.jpg" position="float" orientation="portrait" xlink:type="simple" id="oo_746740.jpg"><uri content-type="original_file" xlink:type="simple">https://binary.pensoft.net/fig/746740</uri></graphic></fig></tp:treatment-sec><tp:treatment-sec sec-type="Taxonomic comments" id="SECID0E1MFK"><title>Taxonomic comments.</title><p>The specimens from Grunow’s Honduras material are near the length (“about 35m” = 890 µm; see <xref ref-type="bibr" rid="B26">Itaki and Bjørklund 2006</xref>) and shape described by <xref ref-type="bibr" rid="B6">Bailey (1854)</xref> for specimens from <italic><tp:taxon-name><tp:taxon-name-part taxon-name-part-type="genus" reg="Sargassum">Sargassum</tp:taxon-name-part></tp:taxon-name></italic> in Narragansett Bay. As noted by <xref ref-type="bibr" rid="B25">Hustedt (1931–1959)</xref>, <xref ref-type="bibr" rid="B19">Grunow (1877)</xref> did not mention this species (in the context of presenting new species), but Hustedt says he observed it on Grunow’s slides.</p><p>In the Micronesian samples, depths of the mantle, and structure of the copula were different in the two species, so we can assert that the specimens shown here for <italic><tp:taxon-name><tp:taxon-name-part taxon-name-part-type="genus" reg="Toxarium">T.</tp:taxon-name-part><tp:taxon-name-part taxon-name-part-type="species" reg="hennedyanum">hennedyanum</tp:taxon-name-part></tp:taxon-name></italic> and <italic><tp:taxon-name><tp:taxon-name-part taxon-name-part-type="genus" reg="Toxarium">T.</tp:taxon-name-part><tp:taxon-name-part taxon-name-part-type="species" reg="undulatum">undulatum</tp:taxon-name-part></tp:taxon-name></italic> are different species. The large genetic variation in <italic><tp:taxon-name><tp:taxon-name-part taxon-name-part-type="genus" reg="Toxarium">Toxarium</tp:taxon-name-part></tp:taxon-name></italic> materials we have sequenced (Fig. <xref ref-type="fig" rid="F33">33</xref>) casts doubt on whether either of them might be identified to authentic Atlantic types, a question highlighted by the Grunow specimens. It similarly raises questions about the number of species there might be in Micronesia. Both questions require much more work to define the range of character states and their combinations, but the oft-repeated claim that the two species differ only in outline is already not supported by morphological evidence. The more important point for the present study is to establish generic characters for comparison to those of the genera in <tp:taxon-name><tp:taxon-name-part taxon-name-part-type="family">Ardissoneaceae</tp:taxon-name-part></tp:taxon-name> and <tp:taxon-name><tp:taxon-name-part taxon-name-part-type="family">Climacospheniaceae</tp:taxon-name-part></tp:taxon-name>.</p><p>The <italic><tp:taxon-name><tp:taxon-name-part taxon-name-part-type="genus" reg="Toxarium">Toxarium</tp:taxon-name-part></tp:taxon-name></italic> spp. specimens shown here from sample GU44BJ-4 were in a community with the new species <italic><tp:taxon-name><tp:taxon-name-part taxon-name-part-type="genus" reg="Ardissoneopsis">Ardissoneopsis</tp:taxon-name-part><tp:taxon-name-part taxon-name-part-type="species" reg="gracilis">gracilis</tp:taxon-name-part></tp:taxon-name></italic> (see above), which has a slightly undulate outline but is distinguished from <italic><tp:taxon-name><tp:taxon-name-part taxon-name-part-type="genus" reg="Toxarium">T.</tp:taxon-name-part><tp:taxon-name-part taxon-name-part-type="species" reg="undulatum">undulatum</tp:taxon-name-part></tp:taxon-name></italic> by the cuneate girdle view, regular striae across the valve face, apical spines, and the decussate pattern of pores on the girdle bands (Fig. <xref ref-type="fig" rid="F18">18</xref>). Also present were <italic><tp:taxon-name><tp:taxon-name-part taxon-name-part-type="genus" reg="Synedrosphenia">Synedrosphenia</tp:taxon-name-part><tp:taxon-name-part taxon-name-part-type="species" reg="gomphonema">gomphonema</tp:taxon-name-part></tp:taxon-name></italic>, <italic><tp:taxon-name><tp:taxon-name-part taxon-name-part-type="genus" reg="Synedrosphenia">S.</tp:taxon-name-part><tp:taxon-name-part taxon-name-part-type="species" reg="crystallina">crystallina</tp:taxon-name-part></tp:taxon-name></italic>, <italic><tp:taxon-name><tp:taxon-name-part taxon-name-part-type="genus" reg="Ardissoneopsis">Ardissoneopsis</tp:taxon-name-part><tp:taxon-name-part taxon-name-part-type="species" reg="fulgicans">fulgicans</tp:taxon-name-part></tp:taxon-name></italic>, <italic><tp:taxon-name><tp:taxon-name-part taxon-name-part-type="genus" reg="Ardissoneopsis">A.</tp:taxon-name-part><tp:taxon-name-part taxon-name-part-type="species" reg="appressata">appressata</tp:taxon-name-part></tp:taxon-name></italic>, and <italic><tp:taxon-name><tp:taxon-name-part taxon-name-part-type="genus" reg="Grunowago">Grunowago</tp:taxon-name-part><tp:taxon-name-part taxon-name-part-type="species" reg="pacifica">pacifica</tp:taxon-name-part></tp:taxon-name></italic>.</p></tp:treatment-sec><tp:treatment-sec><!--Section generated to contain objects referenced in tp:taxon-treatment.--><fig id="F22" position="float" orientation="portrait"><object-id xmlns:xlink="http://www.w3.org/1999/xlink" content-type="doi" xlink:type="simple">10.3897/phytokeys.208.89913.figure22</object-id><object-id xmlns:xlink="http://www.w3.org/1999/xlink" content-type="arpha" xlink:type="simple">AADAEC2B-8323-541C-9E6F-19474ED3A47C</object-id><label>Figure 22.</label><caption><p><italic><tp:taxon-name><tp:taxon-name-part taxon-name-part-type="genus" reg="Toxarium">Toxarium</tp:taxon-name-part><tp:taxon-name-part taxon-name-part-type="species" reg="hennedyanum">hennedyanum</tp:taxon-name-part></tp:taxon-name></italic>, all from GU44BJ-4 except <bold>C</bold> GU21AK-11, and <bold>I, K</bold> culture from GU44AK-4 <bold>A</bold> LM of valve with typical pattern in central area; 9 stria in 10 µm <bold>B</bold> SEM of a valve from same sample, 12 striae in 10 µm, with reduced central area <bold>C</bold> mucilaginous stalks with clusters of cells <bold>D</bold> internal central area, showing lack of costae <bold>E, F</bold> internal pole of valve showing asymmetrical pseudoseptum (arrow) and valve with valvocopula showing similar asymmetry (arrow) <bold>G</bold> pole of frustule in girdle view showing apical groove (arrow) on valvocopula and fimbriae partially exposed on copula <bold>H</bold> pole of frustule in girdle view showing apical notch (arrow) and the pleura (pl); note single row of areolae on mantle (*) <bold>I</bold> pole of valvocopula in girdle view, fimbriae absent from the tip <bold>J</bold> narrow portion of valve showing structure of copula (compare with Fig. <xref ref-type="fig" rid="F23">23J</xref>) and single row of pores on mantle (*) <bold>K</bold> pole of copula in girdle view showing long fimbriae. Scale bars: 50 µm (<bold>A–C</bold>); 10 µm (<bold>I</bold>); 5 µm (<bold>D–K</bold>).</p></caption><graphic xmlns:xlink="http://www.w3.org/1999/xlink" xlink:href="phytokeys-208-103_article-89913__-g022.jpg" position="float" orientation="portrait" xlink:type="simple" id="oo_746738.jpg"><uri content-type="original_file" xlink:type="simple">https://binary.pensoft.net/fig/746738</uri></graphic></fig><supplementary-material xmlns:xlink="http://www.w3.org/1999/xlink" id="S4" position="float" orientation="portrait" xlink:type="simple"><object-id content-type="doi" xlink:type="simple">10.3897/phytokeys.208.89913.suppl4</object-id><object-id content-type="zenodo_dep_id" xlink:type="simple">7106466</object-id><object-id content-type="arpha" xlink:type="simple">47EA5383-F346-541B-9ABE-D5D4CED08B2E</object-id><label>Supplementary material 4</label><caption><p>Figure S2. <italic><tp:taxon-name><tp:taxon-name-part taxon-name-part-type="genus" reg="Toxarium">Toxarium</tp:taxon-name-part></tp:taxon-name></italic> sp. from Guam</p></caption><statement content-type="dataType"><label>Data type</label><p>SEM images (jpg. file)</p></statement><statement content-type="notes"><label>Explanation note</label><p><bold>Figure S2.</bold><italic><tp:taxon-name><tp:taxon-name-part taxon-name-part-type="genus" reg="Toxarium">Toxarium</tp:taxon-name-part></tp:taxon-name></italic> sp. from Guam. <bold>A–C</bold> SEM showing rippled margin and single row of mantle pores. <bold>A–C</bold> GU44S / HK210 / ECT 3802. <bold>D–F</bold> Wild specimen from GU44BK-1 showing undulate outline but single row of areolae on mantle (F, arrow). Scale bars: 50 µm (<bold>A, D</bold>), 10 µm (<bold>E, F</bold>), 5 µm (<bold>B, C</bold>).</p></statement><media xlink:href="phytokeys-208-103_article-89913__-s004.jpg" mimetype="image" mime-subtype="jpeg" position="float" orientation="portrait" xlink:type="simple" id="oo_746753.jpg"><uri content-type="original_file" xlink:type="simple">https://binary.pensoft.net/file/746753</uri></media><permissions><license xlink:type="simple"><license-p>This dataset is made available under the Open Database License (http://opendatacommons.org/licenses/odbl/1.0/). The Open Database License (ODbL) is a license agreement intended to allow users to freely share, modify, and use this Dataset while maintaining this same freedom for others, provided that the original source and author(s) are credited.</license-p></license></permissions><attrib specific-use="authors">Matt P. Ashworth, Christopher S. Lobban</attrib></supplementary-material><supplementary-material xmlns:xlink="http://www.w3.org/1999/xlink" id="S2" position="float" orientation="portrait" xlink:type="simple"><object-id content-type="doi" xlink:type="simple">10.3897/phytokeys.208.89913.suppl2</object-id><object-id content-type="zenodo_dep_id" xlink:type="simple">7106460</object-id><object-id content-type="arpha" xlink:type="simple">25977C88-0388-5353-B712-579E876BB743</object-id><label>Supplementary material 2</label><caption><p>Table S2. Morphological characters and character states evaluated for the morphological cladistic analysis</p></caption><statement content-type="dataType"><label>Data type</label><p>Morphological character matrix (excel file)</p></statement><statement content-type="notes"><label>Explanation note</label><p><bold>Table S2.</bold> Morphological characters and character states evaluated for the morphological cladistic analysis. Taxa are arranged by the taxonomy proposed in this manuscript, but are labeled by their basionyms. Character state “U” indicates where the state is unknown for a taxon. Characters “pseudoseptum” and “valvocopula external poration” were treated as additive in the analysis.</p></statement><media xlink:href="phytokeys-208-103_article-89913__-s002.xlsx" mimetype="application" mime-subtype="vnd.openxmlformats-officedocument.spreadsheetml.sheet" position="float" orientation="portrait" xlink:type="simple" id="oo_746751.xlsx"><uri content-type="original_file" xlink:type="simple">https://binary.pensoft.net/file/746751</uri></media><permissions><license xlink:type="simple"><license-p>This dataset is made available under the Open Database License (http://opendatacommons.org/licenses/odbl/1.0/). The Open Database License (ODbL) is a license agreement intended to allow users to freely share, modify, and use this Dataset while maintaining this same freedom for others, provided that the original source and author(s) are credited.</license-p></license></permissions><attrib specific-use="authors">Christopher S. Lobban, Matt P. Ashworth</attrib></supplementary-material><fig id="F33" position="float" orientation="portrait"><object-id xmlns:xlink="http://www.w3.org/1999/xlink" content-type="doi" xlink:type="simple">10.3897/phytokeys.208.89913.figure33</object-id><object-id xmlns:xlink="http://www.w3.org/1999/xlink" content-type="arpha" xlink:type="simple">7AD736E1-FDC2-519F-99C8-11C238FFCE4A</object-id><label>Figure 33.</label><caption><p>Phylogenetic trees resulting from three analytical methods of the 3-gene DNA sequence dataset assembled for this manuscript. Only the <tp:taxon-name><tp:taxon-name-part taxon-name-part-type="family">Ardissoneaceae</tp:taxon-name-part></tp:taxon-name> and their sister group in the molecular phylogeny, <italic><tp:taxon-name><tp:taxon-name-part taxon-name-part-type="genus" reg="Lampriscus">Lampriscus</tp:taxon-name-part></tp:taxon-name></italic>, is shown here—the complete trees can be found in Suppl. materials <xref ref-type="supplementary-material" rid="S5">5</xref>–<xref ref-type="supplementary-material" rid="S7">7</xref>: Figs S3–S5 <bold>A</bold> Maximum Likelihood phylogeny resolved by RAxML, where values at nodes are bootstrap support values <bold>B</bold> Maximum Likelihood phylogeny resolved by IQTREE, where values at nodes are bootstrap support values <bold>C</bold> Bayesian Inference phylogeny resolved by ExaBayes, where values at nodes are posterior probability values. Strain taxonomy (name followed by DNA voucher ID or strain ID) follows currently accepted classification, with proposed genera based on morphology shown to the right of strain ID.</p></caption><graphic xmlns:xlink="http://www.w3.org/1999/xlink" xlink:href="phytokeys-208-103_article-89913__-g033.jpg" position="float" orientation="portrait" xlink:type="simple" id="oo_746749.jpg"><uri content-type="original_file" xlink:type="simple">https://binary.pensoft.net/fig/746749</uri></graphic></fig><supplementary-material xmlns:xlink="http://www.w3.org/1999/xlink" id="S5" position="float" orientation="portrait" xlink:type="simple"><object-id content-type="doi" xlink:type="simple">10.3897/phytokeys.208.89913.suppl5</object-id><object-id content-type="zenodo_dep_id" xlink:type="simple">7106468</object-id><object-id content-type="arpha" xlink:type="simple">5A987E78-3759-516E-970D-4A67A4C66B58</object-id><label>Supplementary material 5</label><caption><p>Figure S3. Molecular phylogenetic tree illustrating the results of the RAxML Maximum Likelihood analysis of the 3-gene dataset</p></caption><statement content-type="dataType"><label>Data type</label><p>Phylogenetic tree (pdf. file)</p></statement><statement content-type="notes"><label>Explanation note</label><p><bold>Figure S3.</bold> Molecular phylogenetic tree illustrating the results of the RAxML Maximum Likelihood analysis of the 3-gene dataset (nuclear-encoded small subunit rDNA, chloroplast-encoded <italic>rbcL</italic> and <italic>psb</italic>C markers). The taxon <italic><tp:taxon-name><tp:taxon-name-part taxon-name-part-type="genus" reg="Bolidomonas">Bolidomonas</tp:taxon-name-part><tp:taxon-name-part taxon-name-part-type="species" reg="pacifica">pacifica</tp:taxon-name-part></tp:taxon-name></italic> was used as an outgroup and all taxa labels are followed by Extraction Voucher ID or Strain ID. Bootstrap support values are present at each corresponding node. This is the complete tree which corresponds to Fig. <xref ref-type="fig" rid="F33">33A</xref>.</p></statement><media xlink:href="phytokeys-208-103_article-89913__-s005.pdf" mimetype="application" mime-subtype="pdf" position="float" orientation="portrait" xlink:type="simple" id="oo_746754.pdf"><uri content-type="original_file" xlink:type="simple">https://binary.pensoft.net/file/746754</uri></media><permissions><license xlink:type="simple"><license-p>This dataset is made available under the Open Database License (http://opendatacommons.org/licenses/odbl/1.0/). The Open Database License (ODbL) is a license agreement intended to allow users to freely share, modify, and use this Dataset while maintaining this same freedom for others, provided that the original source and author(s) are credited.</license-p></license></permissions><attrib specific-use="authors">Matt P. Ashworth, Daryl W. Lam</attrib></supplementary-material><supplementary-material xmlns:xlink="http://www.w3.org/1999/xlink" id="S7" position="float" orientation="portrait" xlink:type="simple"><object-id content-type="doi" xlink:type="simple">10.3897/phytokeys.208.89913.suppl7</object-id><object-id content-type="zenodo_dep_id" xlink:type="simple">7106474</object-id><object-id content-type="arpha" xlink:type="simple">B3C0F1BE-2A9F-5097-A785-66A37456D209</object-id><label>Supplementary material 7</label><caption><p>Figure S5. Molecular phylogenetic tree illustrating the results of the ExaBayes Bayesian Inference analysis of the 3-gene dataset</p></caption><statement content-type="dataType"><label>Data type</label><p>Phylogenetic tree (pdf. file)</p></statement><statement content-type="notes"><label>Explanation note</label><p><bold>Figure S5.</bold> Molecular phylogenetic tree illustrating the results of the ExaBayes Bayesian Inference analysis of the 3-gene dataset (nuclear-encoded small subunit rDNA, chloroplast-encoded <italic>rbcL</italic> and <italic>psb</italic>C markers). The taxon <italic><tp:taxon-name><tp:taxon-name-part taxon-name-part-type="genus" reg="Bolidomonas">Bolidomonas</tp:taxon-name-part><tp:taxon-name-part taxon-name-part-type="species" reg="pacifica">pacifica</tp:taxon-name-part></tp:taxon-name></italic> was used as an outgroup and all taxa labels are followed by Extraction Voucher ID or Strain ID. Posterior probability values are present at each corresponding node. This is the complete tree which corresponds to Fig. <xref ref-type="fig" rid="F33">33C</xref>.</p></statement><media xlink:href="phytokeys-208-103_article-89913__-s007.pdf" mimetype="application" mime-subtype="pdf" position="float" orientation="portrait" xlink:type="simple" id="oo_746756.pdf"><uri content-type="original_file" xlink:type="simple">https://binary.pensoft.net/file/746756</uri></media><permissions><license xlink:type="simple"><license-p>This dataset is made available under the Open Database License (http://opendatacommons.org/licenses/odbl/1.0/). The Open Database License (ODbL) is a license agreement intended to allow users to freely share, modify, and use this Dataset while maintaining this same freedom for others, provided that the original source and author(s) are credited.</license-p></license></permissions><attrib specific-use="authors">Matt P. Ashworth, Daryl W. Lam</attrib></supplementary-material><fig id="F18" position="float" orientation="portrait"><object-id xmlns:xlink="http://www.w3.org/1999/xlink" content-type="doi" xlink:type="simple">10.3897/phytokeys.208.89913.figure18</object-id><object-id xmlns:xlink="http://www.w3.org/1999/xlink" content-type="arpha" xlink:type="simple">3F8F10BC-E8B6-5490-8770-48B61E62DC7F</object-id><label>Figure 18.</label><caption><p><italic><tp:taxon-name><tp:taxon-name-part taxon-name-part-type="genus" reg="Ardissoneopsis">Ardissoneopsis</tp:taxon-name-part><tp:taxon-name-part taxon-name-part-type="species" reg="gracilis">gracilis</tp:taxon-name-part></tp:taxon-name></italic> sp. nov. (GU44BJ-4, except <bold>B</bold> TK28) <bold>A–C</bold> three specimens to scale in LM to show size range: valves from Guam (<bold>A</bold>) and Chuuk (<bold>B</bold>), frustule from Guam in girdle view (<bold>C</bold>) showing heteropolarity <bold>D</bold> frustule in SEM tilted 60°, showing both valve and girdle faces <bold>E, F</bold> pole and mid-section of holotype <bold>G–K</bold> external views of valve in SEM with other species adjacent for comparison (GU44BJ-4): index image (<bold>G</bold>) with locations of details marked, apical pole (<bold>H</bold>) (shown by depth of mantle), compare stria density with <italic><tp:taxon-name><tp:taxon-name-part taxon-name-part-type="genus" reg="Ardissoneopsis">Ardissoneopsis</tp:taxon-name-part><tp:taxon-name-part taxon-name-part-type="species" reg="appressata">appressata</tp:taxon-name-part></tp:taxon-name></italic> (<italic><tp:taxon-name><tp:taxon-name-part taxon-name-part-type="genus" reg="Ardissoneopsis">A.</tp:taxon-name-part><tp:taxon-name-part taxon-name-part-type="species" reg="gracilis">g.</tp:taxon-name-part></tp:taxon-name></italic>); top half of center (<bold>I</bold>), offset areolae in striae within the oval suggest location of annulus; narrow portion below center (<bold>J</bold>), compare with scattered areolae in adjacent <italic><tp:taxon-name><tp:taxon-name-part taxon-name-part-type="genus" reg="Toxarium">Toxarium</tp:taxon-name-part><tp:taxon-name-part taxon-name-part-type="species" reg="undulatum">undulatum</tp:taxon-name-part></tp:taxon-name></italic> (<italic><tp:taxon-name><tp:taxon-name-part taxon-name-part-type="genus" reg="Toxarium">T.</tp:taxon-name-part><tp:taxon-name-part taxon-name-part-type="species" reg="undulatum">u.</tp:taxon-name-part></tp:taxon-name></italic>); basal pole (<bold>K</bold>), note spines on both poles <bold>L, M</bold> internal aspect near middle and at the apical pole, showing lack of costae <bold>N, O</bold> girdle view of frustule apical and basal poles, showing taper in mantle and girdle bands <bold>P</bold> possible piece of pleura (pl?) with fimbriae <bold>Q, R</bold> fimbriate edges of valvocopula and copula, respectively. Scale bars: 50 µm (<bold>A–D, G</bold>); 10 µm (<bold>E, F, H–K</bold>); 5 µm (<bold>L–R</bold>).</p></caption><graphic xmlns:xlink="http://www.w3.org/1999/xlink" xlink:href="phytokeys-208-103_article-89913__-g018.jpg" position="float" orientation="portrait" xlink:type="simple" id="oo_746734.jpg"><uri content-type="original_file" xlink:type="simple">https://binary.pensoft.net/fig/746734</uri></graphic></fig></tp:treatment-sec><ref-list><ref id="B6"><mixed-citation xmlns:xlink="http://www.w3.org/1999/xlink" xlink:type="simple"><person-group><name name-style="western"><surname>Bailey</surname><given-names>JW</given-names></name></person-group> (<year>1854</year>) <article-title>Notes on new species and localities of microscopical organisms.</article-title><source>Smithsonian Contributions to Knowledge</source><volume>7</volume>(<issue>3</issue>): <fpage>1</fpage>–<lpage>15</lpage>.[+ pl. 1] <ext-link xlink:href="https://wellcomecollection.org/works/dh32g9mu" ext-link-type="uri" xlink:type="simple">https://wellcomecollection.org/works/dh32g9mu</ext-link></mixed-citation></ref><ref id="B59"><mixed-citation xmlns:xlink="http://www.w3.org/1999/xlink" xlink:type="simple"><person-group><name name-style="western"><surname>Peragallo</surname><given-names>H</given-names></name><name name-style="western"><surname>Peragallo</surname><given-names>M</given-names></name></person-group> (<year>1897–1908</year>) <source>Diatomées Marines de France et des Districts Maritimes Voisins. M.J.</source><publisher-name>Tempère</publisher-name>, <publisher-loc>Grez-sur-Loing, France</publisher-loc>, <size units="page">491 pp</size>. [+ 137 pl.] <ext-link xlink:href="10.5962/bhl.title.68918" ext-link-type="doi" xlink:type="simple">https://doi.org/10.5962/bhl.title.68918</ext-link></mixed-citation></ref><ref id="B25"><mixed-citation xmlns:xlink="http://www.w3.org/1999/xlink" xlink:type="simple"><person-group><name name-style="western"><surname>Hustedt</surname><given-names>F</given-names></name></person-group> (<year>1931–1959</year>) Die Kieselalgen Deutschlands, Österreichs und der Schweiz. In: Rabenhorst’s Kryptogamenflora, Band 7, Teil 2. Johnson Reprint, New York.</mixed-citation></ref><ref id="B21"><mixed-citation xmlns:xlink="http://www.w3.org/1999/xlink" xlink:type="simple"><person-group><name name-style="western"><surname>Güttinger</surname><given-names>W</given-names></name></person-group> (<year>1991</year>) Collection of SEM Micrographs of Diatoms. Series 5. Privately printed. CH-6984 Pura, Switzerland.</mixed-citation></ref><ref id="B61"><mixed-citation xmlns:xlink="http://www.w3.org/1999/xlink" xlink:type="simple"><person-group><name name-style="western"><surname>Poulin</surname><given-names>M</given-names></name><name name-style="western"><surname>Bérard-Therriault</surname><given-names>L</given-names></name><name name-style="western"><surname>Cardinal</surname><given-names>A</given-names></name></person-group> (<year>1986</year>) <article-title><italic><tp:taxon-name><tp:taxon-name-part taxon-name-part-type="genus">Fragilaria</tp:taxon-name-part></tp:taxon-name></italic> and <italic><tp:taxon-name><tp:taxon-name-part taxon-name-part-type="genus">Synedra</tp:taxon-name-part></tp:taxon-name></italic> (<tp:taxon-name><tp:taxon-name-part taxon-name-part-type="class">Bacillariophyceae</tp:taxon-name-part></tp:taxon-name>): A morphological and ultrastructural approach.</article-title><source>Diatom Research</source><volume>1</volume>(<issue>1</issue>): <fpage>99</fpage>–<lpage>112</lpage>. <ext-link xlink:href="10.1080/0269249X.1986.9704961" ext-link-type="doi" xlink:type="simple">https://doi.org/10.1080/0269249X.1986.9704961</ext-link></mixed-citation></ref><ref id="B22"><mixed-citation xmlns:xlink="http://www.w3.org/1999/xlink" xlink:type="simple"><person-group><name name-style="western"><surname>Hein</surname><given-names>MK</given-names></name><name name-style="western"><surname>Winsborough</surname><given-names>BM</given-names></name><name name-style="western"><surname>Sullivan</surname><given-names>MJ</given-names></name></person-group> (<year>2008</year>) <tp:taxon-name><tp:taxon-name-part taxon-name-part-type="genus">Bacillariophyta</tp:taxon-name-part></tp:taxon-name> (Diatoms) of the Bahamas. Iconographia Diatomologica 19. Gantner Verlag, Ruggell.</mixed-citation></ref><ref id="B41"><mixed-citation xmlns:xlink="http://www.w3.org/1999/xlink" xlink:type="simple"><person-group><name name-style="western"><surname>Lobban</surname><given-names>CS</given-names></name><name name-style="western"><surname>Schefter</surname><given-names>M</given-names></name><name name-style="western"><surname>Jordan</surname><given-names>RW</given-names></name><name name-style="western"><surname>Arai</surname><given-names>Y</given-names></name><name name-style="western"><surname>Sasaki</surname><given-names>A</given-names></name><name name-style="western"><surname>Theriot</surname><given-names>EC</given-names></name><name name-style="western"><surname>Ashworth</surname><given-names>M</given-names></name><name name-style="western"><surname>Ruck</surname><given-names>EC</given-names></name><name name-style="western"><surname>Pennesi</surname><given-names>C</given-names></name></person-group> (<year>2012</year>) <article-title>Coral-reef diatoms (<tp:taxon-name><tp:taxon-name-part taxon-name-part-type="genus">Bacillariophyta</tp:taxon-name-part></tp:taxon-name>) from Guam: New records and preliminary checklist, with emphasis on epiphytic species from farmer-fish territories.</article-title><source>Micronesica</source><volume>43</volume>: <fpage>237</fpage>–<lpage>479</lpage>. <ext-link xlink:href="https://micronesica.org/sites/default/files/6_lobban.schefter_micronesica_431.pdf" ext-link-type="uri" xlink:type="simple">https://micronesica.org/sites/default/files/6_lobban.schefter_micronesica_431.pdf</ext-link></mixed-citation></ref><ref id="B2"><mixed-citation xmlns:xlink="http://www.w3.org/1999/xlink" xlink:type="simple"><person-group><name name-style="western"><surname>Álvarez-Blanco</surname><given-names>I</given-names></name><name name-style="western"><surname>Blanco</surname><given-names>S</given-names></name></person-group> (<year>2014</year>) <article-title>Benthic diatoms from Mediterranean coasts.</article-title><source>Bibliotheca Diatomologica</source><volume>60</volume>: <fpage>1</fpage>–<lpage>409</lpage>.</mixed-citation></ref><ref id="B87"><mixed-citation xmlns:xlink="http://www.w3.org/1999/xlink" xlink:type="simple"><person-group><name name-style="western"><surname>Witkowski</surname><given-names>A</given-names></name><name name-style="western"><surname>Lange-Bertalot</surname><given-names>H</given-names></name><name name-style="western"><surname>Metzeltin</surname><given-names>D</given-names></name></person-group> (<year>2000</year>) Diatom Flora of Marine Coasts, I. A.R.G. Gantner Verlag, Ruggell.</mixed-citation></ref><ref id="B68"><mixed-citation xmlns:xlink="http://www.w3.org/1999/xlink" xlink:type="simple"><person-group><name name-style="western"><surname>Ruck</surname><given-names>EC</given-names></name><name name-style="western"><surname>Linard</surname><given-names>SR</given-names></name><name name-style="western"><surname>Nakov</surname><given-names>T</given-names></name><name name-style="western"><surname>Theriot</surname><given-names>EC</given-names></name><name name-style="western"><surname>Alverson</surname><given-names>AJ</given-names></name></person-group> (<year>2016</year>) <article-title>Hoarding and horizontal transfer led to an expanded gene and intron repertoire in the plastid genome of the diatom, <italic><tp:taxon-name><tp:taxon-name-part taxon-name-part-type="genus">Toxarium</tp:taxon-name-part><tp:taxon-name-part taxon-name-part-type="species">undulatum</tp:taxon-name-part></tp:taxon-name></italic> (<tp:taxon-name><tp:taxon-name-part taxon-name-part-type="genus">Bacillariophyta</tp:taxon-name-part></tp:taxon-name>).</article-title><source>Current Genetics</source><volume>63</volume>: <fpage>499</fpage>–<lpage>507</lpage>. <ext-link xlink:href="10.1007/s00294-016-0652-9" ext-link-type="doi" xlink:type="simple">https://doi.org/10.1007/s00294-016-0652-9</ext-link></mixed-citation></ref><ref id="B26"><mixed-citation xmlns:xlink="http://www.w3.org/1999/xlink" xlink:type="simple"><person-group><name name-style="western"><surname>Itaki</surname><given-names>T</given-names></name><name name-style="western"><surname>Bjørklund</surname><given-names>KR</given-names></name></person-group> (<year>2006</year>) <article-title>Bailey’s (1856) radiolarian types from the Bering Sea re-examined.</article-title><source>Micropaleontology</source><volume>52</volume>(<issue>5</issue>): <fpage>449</fpage>–<lpage>464</lpage>. <ext-link xlink:href="10.2113/gsmicropal.52.5.449" ext-link-type="doi" xlink:type="simple">https://doi.org/10.2113/gsmicropal.52.5.449</ext-link></mixed-citation></ref><ref id="B19"><mixed-citation xmlns:xlink="http://www.w3.org/1999/xlink" xlink:type="simple"><person-group><name name-style="western"><surname>Grunow</surname><given-names>A</given-names></name></person-group> (<year>1877</year>) <article-title>New diatoms from Honduras. With Notes by F. Kitton.</article-title><source>The Monthly Microscopical Journal</source><volume>18</volume>(<issue>4</issue>): <fpage>165</fpage>–<lpage>186</lpage>. <ext-link xlink:href="https://onlinelibrary.wiley.com/doi/10.1111/j.1365-2818.1877.tb00123.x" ext-link-type="uri" xlink:type="simple">https://onlinelibrary.wiley.com/doi/10.1111/j.1365-2818.1877.tb00123.x</ext-link></mixed-citation></ref></ref-list></tp:taxon-treatment>
