# Supplementary material for: ﻿Revision of Ardissoneaceae (Bacillariophyta, Mediophyceae) from Micronesian populations, with descriptions of two new genera, Ardissoneopsis and Grunowago, and new species in Ardissonea, Synedrosphenia and Climacosphenia
Source: PhytoKeys. 2022 Sep 21;208:103–84. doi: 10.3897/phytokeys.208.89913 (PMC9848972; doi:10.3897/phytokeys.208.89913)
Supplement: XML Treatment for Climacosphenia elongata [file phytokeys.208.89913-treatment18.xml]

<!DOCTYPE tp:taxon-treatment
  PUBLIC "-//TaxonX//DTD Taxonomic Treatment Publishing DTD v0 20100105//EN" "tax-treatment-NSO.dtd">
<tp:taxon-treatment xmlns:tp="http://www.plazi.org/taxpub"><tp:treatment-meta><kwd-group><label>Taxon classification</label><kwd>
                  <named-content content-type="kingdom">Plantae</named-content>
                </kwd><kwd>
                  <named-content content-type="order">Ardissoneales</named-content>
                </kwd><kwd>
                  <named-content content-type="family">Ardissoneaceae</named-content>
                </kwd></kwd-group><mixed-citation publication-type="journal"><person-group><name><surname>Lobban</surname><given-names>Christopher S.</given-names></name><name><surname>Ashworth</surname><given-names>Matt P.</given-names></name><name><surname>Camacho</surname><given-names>Terance</given-names></name><name><surname>Lam</surname><given-names>Daryl W.</given-names></name><name><surname>Theriot</surname><given-names>Edward C.</given-names></name></person-group><article-title>﻿Revision of <tp:taxon-name><tp:taxon-name-part taxon-name-part-type="family">Ardissoneaceae</tp:taxon-name-part></tp:taxon-name> (<tp:taxon-name><tp:taxon-name-part taxon-name-part-type="genus" reg="Bacillariophyta">Bacillariophyta</tp:taxon-name-part></tp:taxon-name>, <tp:taxon-name><tp:taxon-name-part taxon-name-part-type="class">Mediophyceae</tp:taxon-name-part></tp:taxon-name>) from Micronesian populations, with descriptions of two new genera, <italic><tp:taxon-name><tp:taxon-name-part taxon-name-part-type="genus" reg="Ardissoneopsis">Ardissoneopsis</tp:taxon-name-part></tp:taxon-name></italic> and <italic><tp:taxon-name><tp:taxon-name-part taxon-name-part-type="genus" reg="Grunowago">Grunowago</tp:taxon-name-part></tp:taxon-name></italic>, and new species in <italic><tp:taxon-name><tp:taxon-name-part taxon-name-part-type="genus" reg="Ardissonea">Ardissonea</tp:taxon-name-part></tp:taxon-name></italic>, <italic><tp:taxon-name><tp:taxon-name-part taxon-name-part-type="genus" reg="Synedrosphenia">Synedrosphenia</tp:taxon-name-part></tp:taxon-name></italic> and <italic><tp:taxon-name><tp:taxon-name-part taxon-name-part-type="genus" reg="Climacosphenia">Climacosphenia</tp:taxon-name-part></tp:taxon-name></italic></article-title><source>PhytoKeys</source><day>21</day><month>09</month><year>2022</year><volume>208</volume><fpage>103</fpage><lpage>184</lpage><pub-id pub-id-type="doi">10.3897/phytokeys.208.89913</pub-id></mixed-citation></tp:treatment-meta><tp:nomenclature><label>﻿</label><tp:taxon-name>
                <object-id xmlns:xlink="http://www.w3.org/1999/xlink" content-type="arpha" xlink:type="simple">621983A0-CE40-5866-A074-AF54574EAC94</object-id>
                <tp:taxon-name-part taxon-name-part-type="genus" reg="Climacosphenia">Climacosphenia</tp:taxon-name-part>
                <tp:taxon-name-part taxon-name-part-type="species" reg="elongata">elongata</tp:taxon-name-part>
              </tp:taxon-name><tp:taxon-authority>J.W. Bailey, 1854</tp:taxon-authority><xref ref-type="fig" rid="F25">Fig. 25</xref></tp:nomenclature><tp:treatment-sec sec-type="References" id="SECID0EWVFK"><title>References.</title><p><xref ref-type="bibr" rid="B6">Bailey 1854</xref>, p. 353, pl. 1, figs 10, 11; <xref ref-type="bibr" rid="B59">Peragallo and Peragallo 1897–1908</xref>, p. 352, pl. 86, figs 2–4; <xref ref-type="bibr" rid="B24">Hustedt 1914</xref>, pl. 307, figs 1–4; Ricard 1977, figs 669–677; <xref ref-type="bibr" rid="B50">Montgomery 1978</xref>, pl. 114, fig. E–H; <xref ref-type="bibr" rid="B66">Round 1982</xref>, figs 1–38 (in part); <xref ref-type="bibr" rid="B67">Round et al. 1990</xref>, p. 442.</p></tp:treatment-sec><tp:treatment-sec sec-type="description" id="SECID0EUWFK"><title>Description from literature.</title><p><italic><tp:taxon-name><tp:taxon-name-part taxon-name-part-type="genus" reg="Climacosphenia">C.</tp:taxon-name-part><tp:taxon-name-part taxon-name-part-type="species" reg="elongata">elongata</tp:taxon-name-part></tp:taxon-name></italic> has been described (e.g., by <xref ref-type="bibr" rid="B59">Peragallo and Peragallo 1897–1908</xref> and <xref ref-type="bibr" rid="B25">Hustedt 1931–1959</xref>) as identical to <italic><tp:taxon-name><tp:taxon-name-part taxon-name-part-type="genus" reg="Climacosphenia">C.</tp:taxon-name-part><tp:taxon-name-part taxon-name-part-type="species" reg="moniligera">moniligera</tp:taxon-name-part></tp:taxon-name></italic> Ehrenberg, 1843 except for the valve tapering more abruptly to a stem with parallel sides. Yet <xref ref-type="bibr" rid="B6">Bailey (1854)</xref> had specifically distinguished his species from <italic><tp:taxon-name><tp:taxon-name-part taxon-name-part-type="genus" reg="Climacosphenia">C.</tp:taxon-name-part><tp:taxon-name-part taxon-name-part-type="species" reg="moniligera">moniligera</tp:taxon-name-part></tp:taxon-name></italic> by the finer stria density (without giving numbers) and described a species 330 µm long, with very wide craticular bars (as shown also in <xref ref-type="bibr" rid="B59">Peragallo and Peragallo 1897–1908</xref>, pl. 86, fig. 5; <xref ref-type="bibr" rid="B24">Hustedt 1914</xref>, pl. 307, figs 1–4; and <xref ref-type="bibr" rid="B66">Round 1982</xref>, fig. 3) (Table <xref ref-type="table" rid="T5">5</xref>). <xref ref-type="bibr" rid="B59">Peragallo and Peragallo (1897–1908)</xref> gave stria densities of 18–21 near the basal pole, 27–&gt;30 near the apical pole for <italic><tp:taxon-name><tp:taxon-name-part taxon-name-part-type="genus" reg="Climacosphenia">C.</tp:taxon-name-part><tp:taxon-name-part taxon-name-part-type="species" reg="elongata">elongata</tp:taxon-name-part></tp:taxon-name></italic> versus 16–17 in 10 µm basal and 19–20 in 10 µm apical for <italic><tp:taxon-name><tp:taxon-name-part taxon-name-part-type="genus" reg="Climacosphenia">C.</tp:taxon-name-part><tp:taxon-name-part taxon-name-part-type="species" reg="moniligera">moniligera</tp:taxon-name-part></tp:taxon-name></italic> but expressed the opinion that there was intergradation between the two species. <xref ref-type="bibr" rid="B25">Hustedt (1931–1959)</xref> said that Peragallo and Peragallo had confused their European specimens of <italic><tp:taxon-name><tp:taxon-name-part taxon-name-part-type="genus" reg="Climacosphenia">C.</tp:taxon-name-part><tp:taxon-name-part taxon-name-part-type="species" reg="elongata">elongata</tp:taxon-name-part></tp:taxon-name></italic> with <italic><tp:taxon-name><tp:taxon-name-part taxon-name-part-type="genus" reg="Climacosphenia">C.</tp:taxon-name-part><tp:taxon-name-part taxon-name-part-type="species" reg="moniligera">moniligera</tp:taxon-name-part></tp:taxon-name></italic> and he attempted to resolve the confusion with an original drawing of a cell with a very long, very narrow stem. The drawing (his fig. 626) was based on Samoan specimens he had published in “Schmidt’s Atlas” (<xref ref-type="bibr" rid="B24">Hustedt 1914</xref>). <xref ref-type="bibr" rid="B66">Round (1982)</xref> attempted to clarify the difference between the two species, not considering the variation within <italic><tp:taxon-name><tp:taxon-name-part taxon-name-part-type="genus" reg="Climacosphenia">C.</tp:taxon-name-part><tp:taxon-name-part taxon-name-part-type="species" reg="elongata">elongata</tp:taxon-name-part></tp:taxon-name></italic>, but his drawings of <italic><tp:taxon-name><tp:taxon-name-part taxon-name-part-type="genus" reg="Climacosphenia">C.</tp:taxon-name-part><tp:taxon-name-part taxon-name-part-type="species" reg="elongata">elongata</tp:taxon-name-part></tp:taxon-name></italic> show specimens no more than 320 µm long. In recent literature, <xref ref-type="bibr" rid="B2">Álvarez Blanco and Blanco (2014)</xref>, show short cells similar those in <xref ref-type="bibr" rid="B59">Peragallo and Peragallo (1897–1908)</xref>, while <xref ref-type="bibr" rid="B52">Navarro and Lobban (2009)</xref> reported cells 750–1200 µm long from a Guam sample, similar in shape to those in <xref ref-type="bibr" rid="B25">Hustedt (1931–1959)</xref>, a range that otherwise occurs only in Hustedt’s report (table in <xref ref-type="bibr" rid="B2">Álvarez Blanco and Blanco 2014</xref>: 103). Ultrastructural characters: Apical spines present; costae generally present; frustules have only two girdle bands, both with fimbriate inner margins (<xref ref-type="bibr" rid="B64">Ricard 1987</xref>, fig. 677; <xref ref-type="bibr" rid="B50">Montgomery 1978</xref>, pl. 114, fig. G; <xref ref-type="bibr" rid="B66">Round 1982</xref>).</p><table-wrap id="T5" position="float" orientation="portrait"><label>Table 5.</label><caption><p>Comparison of <italic><tp:taxon-name><tp:taxon-name-part taxon-name-part-type="genus" reg="Climacosphenia">Climacosphenia</tp:taxon-name-part></tp:taxon-name></italic> species from literature and present observations.</p></caption><table id="TID0EX1CK" rules="all"><tbody><tr><th rowspan="1" colspan="1"/><th rowspan="1" colspan="1">Valve length, µm</th><th rowspan="1" colspan="1">Width near basal pole, µm</th><th rowspan="1" colspan="1">Shape</th><th rowspan="1" colspan="1">Valvocopula width near apical pole†, µm</th><th rowspan="1" colspan="1">Annulus width near apical pole†, µm</th><th rowspan="1" colspan="1">Stria density in 10 µm</th><th rowspan="1" colspan="1">Craticular bars</th></tr><tr><td rowspan="1" colspan="1">
                        <italic>
                          <tp:taxon-name><tp:taxon-name-part taxon-name-part-type="genus" reg="Climacosphenia">C.</tp:taxon-name-part><tp:taxon-name-part taxon-name-part-type="species" reg="elegantissima">elegantissima</tp:taxon-name-part></tp:taxon-name>
                        </italic>
                      </td><td rowspan="1" colspan="1">700–1305</td><td rowspan="1" colspan="1">10</td><td rowspan="1" colspan="1">Spathulate</td><td rowspan="1" colspan="1">22–24</td><td rowspan="1" colspan="1">8</td><td rowspan="1" colspan="1">18–21 basal, 27–28 apical</td><td rowspan="1" colspan="1">Narrow throughout, complex unions in stem often double</td></tr><tr><td rowspan="1" colspan="1"><italic><tp:taxon-name><tp:taxon-name-part taxon-name-part-type="genus" reg="Climacosphenia">C.</tp:taxon-name-part><tp:taxon-name-part taxon-name-part-type="species" reg="elongata">elongata</tp:taxon-name-part></tp:taxon-name></italic> ‡ (literature)</td><td rowspan="1" colspan="1">325–525</td><td rowspan="1" colspan="1">–</td><td rowspan="1" colspan="1">Clavate</td><td rowspan="1" colspan="1">–</td><td rowspan="1" colspan="1">–</td><td rowspan="1" colspan="1">18–21 basal, 27–30 apical</td><td rowspan="1" colspan="1">± Narrow throughout, complex unions in stem</td></tr><tr><td rowspan="1" colspan="1"><italic><tp:taxon-name><tp:taxon-name-part taxon-name-part-type="genus" reg="Climacosphenia">C.</tp:taxon-name-part><tp:taxon-name-part taxon-name-part-type="species" reg="elongata">elongata</tp:taxon-name-part></tp:taxon-name></italic> (this study)</td><td rowspan="1" colspan="1">278–516</td><td rowspan="1" colspan="1">8–9</td><td rowspan="1" colspan="1">Clavate</td><td rowspan="1" colspan="1">30–31</td><td rowspan="1" colspan="1">14–18</td><td rowspan="1" colspan="1">22 basal, 28 apical</td><td rowspan="1" colspan="1">± Narrow throughout, complex unions in lower stem</td></tr><tr><td rowspan="1" colspan="1"><italic><tp:taxon-name><tp:taxon-name-part taxon-name-part-type="genus" reg="Climacosphenia">C.</tp:taxon-name-part><tp:taxon-name-part taxon-name-part-type="species" reg="moniligera">moniligera</tp:taxon-name-part></tp:taxon-name></italic> ‡ (literature)</td><td rowspan="1" colspan="1">200–700</td><td rowspan="1" colspan="1">10</td><td rowspan="1" colspan="1">Gradual taper</td><td rowspan="1" colspan="1">15–40</td><td rowspan="1" colspan="1">–</td><td rowspan="1" colspan="1">16–17 basal, 19–20 apical</td><td rowspan="1" colspan="1">Wide throughout; complex unions ?throughout</td></tr><tr><td rowspan="1" colspan="1">
                        <italic>
                          <tp:taxon-name><tp:taxon-name-part taxon-name-part-type="genus" reg="Climacosphenia">C.</tp:taxon-name-part><tp:taxon-name-part taxon-name-part-type="species" reg="scimiter">scimiter</tp:taxon-name-part></tp:taxon-name>
                        </italic>
                      </td><td rowspan="1" colspan="1">390–612</td><td rowspan="1" colspan="1">9</td><td rowspan="1" colspan="1">Curved</td><td rowspan="1" colspan="1">25–26</td><td rowspan="1" colspan="1">7–10</td><td rowspan="1" colspan="1">21 basal, 29 apical</td><td rowspan="1" colspan="1">Narrow throughout, complex unions absent</td></tr><tr><td rowspan="1" colspan="1">
                        <italic>
                          <tp:taxon-name><tp:taxon-name-part taxon-name-part-type="genus" reg="Climacosphenia">C.</tp:taxon-name-part><tp:taxon-name-part taxon-name-part-type="species" reg="soulonalis">soulonalis</tp:taxon-name-part></tp:taxon-name>
                        </italic>
                      </td><td rowspan="1" colspan="1">390–530</td><td rowspan="1" colspan="1">10–12</td><td rowspan="1" colspan="1">Gradual taper</td><td rowspan="1" colspan="1">29–35</td><td rowspan="1" colspan="1">15</td><td rowspan="1" colspan="1">18–20 basal, 28–29 apical</td><td rowspan="1" colspan="1">Narrow throughout, complex unions only in basal 1–3 bars</td></tr></tbody></table><table-wrap-foot><fn><p>† We have tried to standardize width measurements for comparison with annulus width by measuring width across the valvocopula rather than the valve because the mantles are deep and tend to spread out, but width data for <italic><tp:taxon-name><tp:taxon-name-part taxon-name-part-type="genus" reg="Climacosphenia">C.</tp:taxon-name-part><tp:taxon-name-part taxon-name-part-type="species" reg="moniligera">moniligera</tp:taxon-name-part></tp:taxon-name></italic> are from the literature. ‡ Confusion between <italic><tp:taxon-name><tp:taxon-name-part taxon-name-part-type="genus" reg="Climacosphenia"/><tp:taxon-name-part taxon-name-part-type="species" reg="moniligera">moniligera</tp:taxon-name-part></tp:taxon-name></italic> and <italic><tp:taxon-name><tp:taxon-name-part taxon-name-part-type="genus" reg="Climacosphenia"/><tp:taxon-name-part taxon-name-part-type="species" reg="elongata">elongata</tp:taxon-name-part></tp:taxon-name></italic> in the literature (see text) has led to a wide range of morphometrics; here we have summarized dimensions from <xref ref-type="bibr" rid="B6">Bailey (1854)</xref> and <xref ref-type="bibr" rid="B59">Peragallo and Peragallo (1897–1908)</xref> for these species, and craticular bars from drawings in Ehrenberg (1853, pl. 2, part 6, fig. 1a, b), <xref ref-type="bibr" rid="B59">Peragallo and Peragallo (1897–1908</xref>, plate 86, fig. 5), <xref ref-type="bibr" rid="B24">Hustedt (1914</xref>, pl. 307, figs 1–4), and <xref ref-type="bibr" rid="B66">Round (1982</xref>, fig. 3). <xref ref-type="bibr" rid="B53">Navarro et al. (1989</xref>, fig. 11) and <xref ref-type="bibr" rid="B87">Witkowski et al. (2000</xref>, pl. 18, fig. 1) also show recognizable <italic><tp:taxon-name><tp:taxon-name-part taxon-name-part-type="genus" reg="Climacosphenia">C.</tp:taxon-name-part><tp:taxon-name-part taxon-name-part-type="species" reg="moniligera">moniligera</tp:taxon-name-part></tp:taxon-name></italic> in LM.</p></fn></table-wrap-foot></table-wrap></tp:treatment-sec><tp:treatment-sec sec-type="material" id="SECID0ETKGK"><title>Materials examined.</title><p>Guam: GU44Y-13!, GU44U-1B!, GU44BM-4!, GU44BM-7!, GU52X-1!. Federated States of Micronesia: Chuuk, TK4!</p></tp:treatment-sec><tp:treatment-sec sec-type="Observations" id="SECID0EYKGK"><title>Observations.</title><p>Valve clavate, apical part gradually tapering to a narrow stem nearly half the total length of 278–516 µm (Fig. <xref ref-type="fig" rid="F25">25A, B</xref>); maximum width 30–33 at apical pole, 7–8 µm across stem and expanding slightly to 9 µm across basal pole (Table <xref ref-type="table" rid="T5">5</xref>); annulus closed at both poles, gradually tapering from maximum width of 16–17 µm near apical pole (Fig. <xref ref-type="fig" rid="F25">25B</xref> arrows, D, E). Stria densities 28 in 10 µm near apical pole (Fig. <xref ref-type="fig" rid="F25">25E</xref>), 22 in 10 µm near basal pole outside the annulus; sparser and more loosely organized inside annulus at basal pole (Fig. <xref ref-type="fig" rid="F25">25D, G</xref>). Apical spines present (Fig. <xref ref-type="fig" rid="F25">25E</xref>), pseudoseptum absent (Fig. <xref ref-type="fig" rid="F25">25G</xref>). Costae present except at basal pole, where they start at margin and extend centripetally, eventually thickening the virgae inside the annulus (Fig. <xref ref-type="fig" rid="F25">25G</xref>). Valvocopula stria density 19 in 10 µm (Fig. <xref ref-type="fig" rid="F25">25E, F</xref>), pars interior with comb of long, unbranched fimbriae (Fig. <xref ref-type="fig" rid="F25">25C</xref>). Craticular bars consistently narrow (1 µm) (Fig. <xref ref-type="fig" rid="F25">25B, D, G, H</xref>), though sometimes doubled (Fig. <xref ref-type="fig" rid="F25">25A</xref>), the spaces between them rectangular with rounded corners; connections complex in most of the stem, becoming simple where the valve widened (Fig. <xref ref-type="fig" rid="F25">25C, D, G</xref> vs Fig. <xref ref-type="fig" rid="F25">25B, H</xref>). There was a wider space between two of the bars in the middle of the wide part (Fig. <xref ref-type="fig" rid="F25">25B</xref>, thick arrow); based on our observations on <italic><tp:taxon-name><tp:taxon-name-part taxon-name-part-type="genus" reg="Climacosphenia">C.</tp:taxon-name-part><tp:taxon-name-part taxon-name-part-type="species" reg="elegantissima">elegantissima</tp:taxon-name-part></tp:taxon-name></italic> (below), this is probably the location of the nucleus. Copula with 24 striae in 10 µm (Fig. <xref ref-type="fig" rid="F25">25F</xref>), pars interior not observed.</p><fig id="F25" position="float" orientation="portrait"><object-id xmlns:xlink="http://www.w3.org/1999/xlink" content-type="doi" xlink:type="simple">10.3897/phytokeys.208.89913.figure25</object-id><object-id xmlns:xlink="http://www.w3.org/1999/xlink" content-type="arpha" xlink:type="simple">820318EB-B395-5DF5-84B5-AF418D8CCB59</object-id><label>Figure 25.</label><caption><p><italic><tp:taxon-name><tp:taxon-name-part taxon-name-part-type="genus" reg="Climacosphenia">Climacosphenia</tp:taxon-name-part><tp:taxon-name-part taxon-name-part-type="species" reg="elongata">elongata</tp:taxon-name-part></tp:taxon-name></italic>, GU44BM-7, except as noted <bold>A</bold> valve with valvocopula in LM, showing consistently narrow craticular bars, some double (arrowheads) (GU44X-2) <bold>B</bold> apical part of a valve with valvocopula in SEM, showing the progressive narrowing of the annular ring (series of small arrows) and the wider space between craticular bars where the nucleus resides (thick arrow) <bold>C</bold> narrow portion of valve with valvocopula showing the fibmbriae <bold>D</bold> basal pole of valve with valvocopula, showing the scattered pattern of areolae inside the annulus gradually becoming regular striae, development of costae (arrow), and complex unions in the craticular bars <bold>E</bold> external view of apical pole showing annulus (double-headed arrow) and spines <bold>F</bold> frustule in girdle view showing the two girdle bands <bold>G, H</bold> valvocopula near basal pole and in tapering part at top of “stem,” respectively, showing complex versus simple unions in the craticular bars (TK4). Scale bars: 100 µm (<bold>A</bold>); 50 µm (<bold>B</bold>); 10 µm (<bold>C–H</bold>).</p></caption><graphic xmlns:xlink="http://www.w3.org/1999/xlink" xlink:href="phytokeys-208-103_article-89913__-g025.jpg" position="float" orientation="portrait" xlink:type="simple" id="oo_746741.jpg"><uri content-type="original_file" xlink:type="simple">https://binary.pensoft.net/fig/746741</uri></graphic></fig></tp:treatment-sec><tp:treatment-sec sec-type="Taxonomic comments" id="SECID0EUQGK"><title>Taxonomic comments.</title><p>The shape and morphometrics accord adequately with the literature on <italic><tp:taxon-name><tp:taxon-name-part taxon-name-part-type="genus" reg="Climacosphenia">C.</tp:taxon-name-part><tp:taxon-name-part taxon-name-part-type="species" reg="elongata">elongata</tp:taxon-name-part></tp:taxon-name></italic>, the narrow craticular bars, especially in the stem, differing from the sturdy bars and oval spaces of <italic><tp:taxon-name><tp:taxon-name-part taxon-name-part-type="genus" reg="Climacosphenia">C.</tp:taxon-name-part><tp:taxon-name-part taxon-name-part-type="species" reg="moniligera">moniligera</tp:taxon-name-part></tp:taxon-name></italic>, and from the very long-stemmed specimens depicted by <xref ref-type="bibr" rid="B25">Hustedt (1931–1959</xref>, p. 89, fig. 626). Based on the available evidence, we accept the hypothesis that the specimens shown in Fig. <xref ref-type="fig" rid="F25">25</xref> are Bailey’s species.</p></tp:treatment-sec><ref-list><ref id="B6"><mixed-citation xmlns:xlink="http://www.w3.org/1999/xlink" xlink:type="simple"><person-group><name name-style="western"><surname>Bailey</surname><given-names>JW</given-names></name></person-group> (<year>1854</year>) <article-title>Notes on new species and localities of microscopical organisms.</article-title><source>Smithsonian Contributions to Knowledge</source><volume>7</volume>(<issue>3</issue>): <fpage>1</fpage>–<lpage>15</lpage>.[+ pl. 1] <ext-link xlink:href="https://wellcomecollection.org/works/dh32g9mu" ext-link-type="uri" xlink:type="simple">https://wellcomecollection.org/works/dh32g9mu</ext-link></mixed-citation></ref><ref id="B59"><mixed-citation xmlns:xlink="http://www.w3.org/1999/xlink" xlink:type="simple"><person-group><name name-style="western"><surname>Peragallo</surname><given-names>H</given-names></name><name name-style="western"><surname>Peragallo</surname><given-names>M</given-names></name></person-group> (<year>1897–1908</year>) <source>Diatomées Marines de France et des Districts Maritimes Voisins. M.J.</source><publisher-name>Tempère</publisher-name>, <publisher-loc>Grez-sur-Loing, France</publisher-loc>, <size units="page">491 pp</size>. [+ 137 pl.] <ext-link xlink:href="10.5962/bhl.title.68918" ext-link-type="doi" xlink:type="simple">https://doi.org/10.5962/bhl.title.68918</ext-link></mixed-citation></ref><ref id="B24"><mixed-citation xmlns:xlink="http://www.w3.org/1999/xlink" xlink:type="simple"><person-group><name name-style="western"><surname>Hustedt</surname><given-names>F</given-names></name></person-group> (<year>1914</year>) Plates 307, 308. In: Schmidt A, Schmidt M, Fricke F, Heiden H, Müller O, Hustedt F (1874–1959) Atlas de Diatomaceen-kunde. Reprint 1972. Koeltz, Koenigstein.</mixed-citation></ref><ref id="B50"><mixed-citation xmlns:xlink="http://www.w3.org/1999/xlink" xlink:type="simple"><person-group><name name-style="western"><surname>Montgomery</surname><given-names>RT</given-names></name></person-group> (<year>1978</year>) Environmental and ecological studies of the diatom communities associated with the coral reefs of the Florida Keys. Volumes I and II. Ph.D. Dissertation, Florida State University, Tallahassee.</mixed-citation></ref><ref id="B66"><mixed-citation xmlns:xlink="http://www.w3.org/1999/xlink" xlink:type="simple"><person-group><name name-style="western"><surname>Round</surname><given-names>FE</given-names></name></person-group> (<year>1982</year>) <article-title>The diatom genus <italic><tp:taxon-name><tp:taxon-name-part taxon-name-part-type="genus">Climacosphenia</tp:taxon-name-part></tp:taxon-name></italic> Ehr.</article-title><source>Botanica Marina</source><volume>25</volume>(<issue>11</issue>): <fpage>510</fpage>–<lpage>527</lpage>. <ext-link xlink:href="10.1515/botm.1982.25.11.519" ext-link-type="doi" xlink:type="simple">https://doi.org/10.1515/botm.1982.25.11.519</ext-link></mixed-citation></ref><ref id="B67"><mixed-citation xmlns:xlink="http://www.w3.org/1999/xlink" xlink:type="simple"><person-group><name name-style="western"><surname>Round</surname><given-names>FE</given-names></name><name name-style="western"><surname>Crawford</surname><given-names>RM</given-names></name><name name-style="western"><surname>Mann</surname><given-names>DG</given-names></name></person-group> (<year>1990</year>) <source>The Diatoms: Biology and morphology of the genera.</source><publisher-name>Cambridge University Press</publisher-name>, <publisher-loc>Cambridge</publisher-loc>, <size units="page">747 pp</size>.</mixed-citation></ref><ref id="B25"><mixed-citation xmlns:xlink="http://www.w3.org/1999/xlink" xlink:type="simple"><person-group><name name-style="western"><surname>Hustedt</surname><given-names>F</given-names></name></person-group> (<year>1931–1959</year>) Die Kieselalgen Deutschlands, Österreichs und der Schweiz. In: Rabenhorst’s Kryptogamenflora, Band 7, Teil 2. Johnson Reprint, New York.</mixed-citation></ref><ref id="B53"><mixed-citation xmlns:xlink="http://www.w3.org/1999/xlink" xlink:type="simple"><person-group><name name-style="western"><surname>Navarro</surname><given-names>JN</given-names></name><name name-style="western"><surname>Perez</surname><given-names>C</given-names></name><name name-style="western"><surname>Arce</surname><given-names>N</given-names></name><name name-style="western"><surname>Arroyo</surname><given-names>B</given-names></name></person-group> (<year>1989</year>) <article-title>Benthic marine diatoms of the Caja de Muertos Island, Puerto Rico.</article-title><source>Nova Hedwigia</source><volume>49</volume>: <fpage>333</fpage>–<lpage>367</lpage>.</mixed-citation></ref><ref id="B87"><mixed-citation xmlns:xlink="http://www.w3.org/1999/xlink" xlink:type="simple"><person-group><name name-style="western"><surname>Witkowski</surname><given-names>A</given-names></name><name name-style="western"><surname>Lange-Bertalot</surname><given-names>H</given-names></name><name name-style="western"><surname>Metzeltin</surname><given-names>D</given-names></name></person-group> (<year>2000</year>) Diatom Flora of Marine Coasts, I. A.R.G. Gantner Verlag, Ruggell.</mixed-citation></ref><ref id="B2"><mixed-citation xmlns:xlink="http://www.w3.org/1999/xlink" xlink:type="simple"><person-group><name name-style="western"><surname>Álvarez-Blanco</surname><given-names>I</given-names></name><name name-style="western"><surname>Blanco</surname><given-names>S</given-names></name></person-group> (<year>2014</year>) <article-title>Benthic diatoms from Mediterranean coasts.</article-title><source>Bibliotheca Diatomologica</source><volume>60</volume>: <fpage>1</fpage>–<lpage>409</lpage>.</mixed-citation></ref><ref id="B52"><mixed-citation xmlns:xlink="http://www.w3.org/1999/xlink" xlink:type="simple"><person-group><name name-style="western"><surname>Navarro</surname><given-names>JN</given-names></name><name name-style="western"><surname>Lobban</surname><given-names>CS</given-names></name></person-group> (<year>2009</year>) <article-title>Freshwater and marine diatoms from the western Pacific islands of Yap and Guam, with notes on some diatoms in damselfish territories.</article-title><source>Diatom Research</source><volume>24</volume>: <fpage>123</fpage>–<lpage>157</lpage>. <ext-link xlink:href="10.1080/0269249X.2009.9705787" ext-link-type="doi" xlink:type="simple">https://doi.org/10.1080/0269249X.2009.9705787</ext-link></mixed-citation></ref><ref id="B64"><mixed-citation xmlns:xlink="http://www.w3.org/1999/xlink" xlink:type="simple"><person-group><name name-style="western"><surname>Ricard</surname><given-names>M</given-names></name></person-group> (<year>1987</year>) Atlas du phytoplancton marin. Vol. 2. Diatomées. Editions du CNRS, Paris.</mixed-citation></ref></ref-list></tp:taxon-treatment>
