# Supplementary material for: ﻿Revision of Ardissoneaceae (Bacillariophyta, Mediophyceae) from Micronesian populations, with descriptions of two new genera, Ardissoneopsis and Grunowago, and new species in Ardissonea, Synedrosphenia and Climacosphenia
Source: PhytoKeys. 2022 Sep 21;208:103–84. doi: 10.3897/phytokeys.208.89913 (PMC9848972; doi:10.3897/phytokeys.208.89913)
Supplement: XML Treatment for Climacosphenia elegantissima [file phytokeys.208.89913-treatment19.xml]

<!DOCTYPE tp:taxon-treatment
  PUBLIC "-//TaxonX//DTD Taxonomic Treatment Publishing DTD v0 20100105//EN" "tax-treatment-NSO.dtd">
<tp:taxon-treatment xmlns:tp="http://www.plazi.org/taxpub"><tp:treatment-meta><kwd-group><label>Taxon classification</label><kwd>
                  <named-content content-type="kingdom">Plantae</named-content>
                </kwd><kwd>
                  <named-content content-type="order">Ardissoneales</named-content>
                </kwd><kwd>
                  <named-content content-type="family">Ardissoneaceae</named-content>
                </kwd></kwd-group><mixed-citation publication-type="journal"><person-group><name><surname>Lobban</surname><given-names>Christopher S.</given-names></name><name><surname>Ashworth</surname><given-names>Matt P.</given-names></name><name><surname>Camacho</surname><given-names>Terance</given-names></name><name><surname>Lam</surname><given-names>Daryl W.</given-names></name><name><surname>Theriot</surname><given-names>Edward C.</given-names></name></person-group><article-title>﻿Revision of <tp:taxon-name><tp:taxon-name-part taxon-name-part-type="family">Ardissoneaceae</tp:taxon-name-part></tp:taxon-name> (<tp:taxon-name><tp:taxon-name-part taxon-name-part-type="genus" reg="Bacillariophyta">Bacillariophyta</tp:taxon-name-part></tp:taxon-name>, <tp:taxon-name><tp:taxon-name-part taxon-name-part-type="class">Mediophyceae</tp:taxon-name-part></tp:taxon-name>) from Micronesian populations, with descriptions of two new genera, <italic><tp:taxon-name><tp:taxon-name-part taxon-name-part-type="genus" reg="Ardissoneopsis">Ardissoneopsis</tp:taxon-name-part></tp:taxon-name></italic> and <italic><tp:taxon-name><tp:taxon-name-part taxon-name-part-type="genus" reg="Grunowago">Grunowago</tp:taxon-name-part></tp:taxon-name></italic>, and new species in <italic><tp:taxon-name><tp:taxon-name-part taxon-name-part-type="genus" reg="Ardissonea">Ardissonea</tp:taxon-name-part></tp:taxon-name></italic>, <italic><tp:taxon-name><tp:taxon-name-part taxon-name-part-type="genus" reg="Synedrosphenia">Synedrosphenia</tp:taxon-name-part></tp:taxon-name></italic> and <italic><tp:taxon-name><tp:taxon-name-part taxon-name-part-type="genus" reg="Climacosphenia">Climacosphenia</tp:taxon-name-part></tp:taxon-name></italic></article-title><source>PhytoKeys</source><day>21</day><month>09</month><year>2022</year><volume>208</volume><fpage>103</fpage><lpage>184</lpage><pub-id pub-id-type="doi">10.3897/phytokeys.208.89913</pub-id></mixed-citation></tp:treatment-meta><tp:nomenclature><label>﻿</label><tp:taxon-name>
                <object-id xmlns:xlink="http://www.w3.org/1999/xlink" content-type="arpha" xlink:type="simple">68B61697-4DD9-56C5-9D7D-9AEC4B97CB5B</object-id>
                <tp:taxon-name-part taxon-name-part-type="genus" reg="Climacosphenia">Climacosphenia</tp:taxon-name-part>
                <tp:taxon-name-part taxon-name-part-type="species" reg="elegantissima">elegantissima</tp:taxon-name-part>
              </tp:taxon-name><tp:taxon-authority>Lobban &amp; Ashworth</tp:taxon-authority><tp:taxon-status xmlns:xlink="http://www.w3.org/1999/xlink" xlink:type="simple">sp. nov.</tp:taxon-status><xref ref-type="fig" rid="F26">Figs 26</xref><xref ref-type="fig" rid="F27">, 27</xref><xref ref-type="fig" rid="F28">, 28</xref></tp:nomenclature><tp:treatment-sec sec-type="References" id="SECID0EFUGK"><title>References.</title><p>?<xref ref-type="bibr" rid="B24">Hustedt 1914</xref> in <xref ref-type="bibr" rid="B70">Schmidt et al. 1874–1959</xref>, pl. 308, figs 5–10; ?<xref ref-type="bibr" rid="B25">Hustedt 1931–1959</xref>, fig. 626; <xref ref-type="bibr" rid="B52">Navarro and Lobban 2009</xref>, p. 136, figs 64, 65 (all as <italic><tp:taxon-name><tp:taxon-name-part taxon-name-part-type="genus" reg="Climacosphenia">C.</tp:taxon-name-part><tp:taxon-name-part taxon-name-part-type="species" reg="elongata">elongata</tp:taxon-name-part></tp:taxon-name></italic> Bailey).</p></tp:treatment-sec><tp:treatment-sec sec-type="diagnosis" id="SECID0EGVGK"><title>Diagnosis.</title><p>Differing from <italic><tp:taxon-name><tp:taxon-name-part taxon-name-part-type="genus" reg="Climacosphenia">C.</tp:taxon-name-part><tp:taxon-name-part taxon-name-part-type="species" reg="elongata">elongata</tp:taxon-name-part></tp:taxon-name></italic> in the greater length, especially in the stem, and narrower, linear apical portion, and from <italic><tp:taxon-name><tp:taxon-name-part taxon-name-part-type="genus" reg="Climacosphenia">C.</tp:taxon-name-part><tp:taxon-name-part taxon-name-part-type="species" reg="truncata">truncata</tp:taxon-name-part></tp:taxon-name></italic> Hustedt ex Simonsen in the shape of the wide part of the valve.</p></tp:treatment-sec><tp:treatment-sec sec-type="description" id="SECID0EUWGK"><title>Description.</title><p>Cells attached in small groups to stout, branched mucilage stalks (Fig. <xref ref-type="fig" rid="F26">26A, E</xref>), at least 110 µm wide at the base and up to 2 mm long. Frustule generally deeper than wide, especially where stem first narrows below the apical pole, ratio there about 15 µm deep to 5 µm wide (Fig. <xref ref-type="fig" rid="F27">27A</xref>). Nucleus situated between two more-widely spaced craticular bars about 120 µm from apical pole (Fig. <xref ref-type="fig" rid="F26">26A, D</xref>); plastids lenticular. Valves 750–1305 µm long, linear toward apical pole, 22–24 µm wide, then tapering to a long linear stem, 5 µm wide, expanding to 10 µm at the pole (Figs <xref ref-type="fig" rid="F26">26A–C</xref>, <xref ref-type="fig" rid="F27">27A</xref>). Stria density 27–28 in 10 µm through most of the valve but 18–21 in 10 µm near basal pole, sparser and more scattered inside annulus near basal pole (Fig. <xref ref-type="fig" rid="F27">27D, E, G</xref>). There was a crescent of scattered areolae at top of mantle at apical pole (Figs <xref ref-type="fig" rid="F27">27D, G</xref>, <xref ref-type="fig" rid="F28">28A</xref>) (noticed in <italic><tp:taxon-name><tp:taxon-name-part taxon-name-part-type="genus" reg="Climacosphenia">Climacosphenia</tp:taxon-name-part></tp:taxon-name></italic> spp. by <xref ref-type="bibr" rid="B66">Round 1982</xref>: figs 15, 16, 25). Annulus apparently open at basal pole, sides ±parallel in the wide area, 8.3 µm apart, in the stem 2.3 µm apart, expanded to 5 µm at the basal pole (Fig. <xref ref-type="fig" rid="F27">27C–G</xref>). Two or more stout spines on external apical pole (Figs <xref ref-type="fig" rid="F27">27D</xref>, <xref ref-type="fig" rid="F28">28A</xref>), shallow transapical costae throughout except near basal pole (Fig. <xref ref-type="fig" rid="F27">27F, G</xref>). Pseudoseptum absent (Fig. <xref ref-type="fig" rid="F27">27F, G</xref>). Two girdle bands (Fig. <xref ref-type="fig" rid="F28">28A</xref>): valvocopula (Figs <xref ref-type="fig" rid="F26">26B, F</xref>, <xref ref-type="fig" rid="F27">27B, C, F, I</xref>, <xref ref-type="fig" rid="F28">28A–C</xref>) with fimbriate inner edge (Fig. <xref ref-type="fig" rid="F28">28B</xref>), stria density 19 in 10 µm (Fig. <xref ref-type="fig" rid="F28">28A, B</xref>) but increasing around foot pole, where there was also a row of pores on pars interior (Fig. <xref ref-type="fig" rid="F27">27I</xref>). Craticular bars widely spaced in wide part of the cell, with widest space corresponding to the location of the nucleus (Figs <xref ref-type="fig" rid="F26">26B</xref>, <xref ref-type="fig" rid="F27">27B</xref>); in the stem becoming much closer together (Figs <xref ref-type="fig" rid="F26">26B</xref>, <xref ref-type="fig" rid="F28">28C</xref>), often paired with the two bars apparently growing from opposite sides (Fig. <xref ref-type="fig" rid="F28">28C</xref>). In one specimen from culture, we observed porous bands of silica around several craticular bars near the apical pole (Fig. <xref ref-type="fig" rid="F28">28D</xref>). Copula fimbriate, more densely striated than the valvocopula but less than the valve, 22 in 10 µm (Fig. <xref ref-type="fig" rid="F28">28A, E</xref>). A search of abundant girdle views in whole mounts showed no sign of a pleura.</p><fig id="F26" position="float" orientation="portrait"><object-id xmlns:xlink="http://www.w3.org/1999/xlink" content-type="doi" xlink:type="simple">10.3897/phytokeys.208.89913.figure26</object-id><object-id xmlns:xlink="http://www.w3.org/1999/xlink" content-type="arpha" xlink:type="simple">153C26BB-321A-52E6-9B69-9DB90677148F</object-id><label>Figure 26.</label><caption><p><italic><tp:taxon-name><tp:taxon-name-part taxon-name-part-type="genus" reg="Climacosphenia">Climacosphenia</tp:taxon-name-part><tp:taxon-name-part taxon-name-part-type="species" reg="elegantissima">elegantissima</tp:taxon-name-part></tp:taxon-name></italic> sp. nov., (GU52AI-1 except <bold>B</bold> from GU52U-2) <bold>A, D</bold> living cell, showing extreme length and location of nucleus (arrow) <bold>B</bold> acid-cleaned complete valvocopula, emphasizing the very long, narrow stem <bold>C</bold> portion of colony, showing cells attached to mucilage stalk; the two cells to right of middle are 1300 µm long <bold>E</bold> detail of mucilage stalk with bases of attached cells. Scale bars: 250 µm (<bold>A–C</bold>); 50 µm (<bold>D, E</bold>).</p></caption><graphic xmlns:xlink="http://www.w3.org/1999/xlink" xlink:href="phytokeys-208-103_article-89913__-g026.jpg" position="float" orientation="portrait" xlink:type="simple" id="oo_746742.jpg"><uri content-type="original_file" xlink:type="simple">https://binary.pensoft.net/fig/746742</uri></graphic></fig><fig id="F27" position="float" orientation="portrait"><object-id xmlns:xlink="http://www.w3.org/1999/xlink" content-type="doi" xlink:type="simple">10.3897/phytokeys.208.89913.figure27</object-id><object-id xmlns:xlink="http://www.w3.org/1999/xlink" content-type="arpha" xlink:type="simple">CD698AF0-A925-5978-B538-99C306A84E4C</object-id><label>Figure 27.</label><caption><p><italic><tp:taxon-name><tp:taxon-name-part taxon-name-part-type="genus" reg="Climacosphenia">Climacosphenia</tp:taxon-name-part><tp:taxon-name-part taxon-name-part-type="species" reg="elegantissima">elegantissima</tp:taxon-name-part></tp:taxon-name></italic> sp. nov., cont. GU52AI-1, except GU52U-2 (<bold>B</bold>) and GU52X-1 (<bold>G, H</bold>) <bold>A</bold> whole mount of colony in SEM, showing contrasting width versus depth of frustule in the stem (arrows at approximately same distance from apical poles) <bold>B</bold> portion of holotype in LM; although specimen is broken in two places, the basal pole of the valvocopula is also present, total length ca. 835 µm <bold>C</bold> apical pole of valve and valvocopula in LM, showing parallel sides of annulus and some misaligned unions in the craticular bars <bold>D</bold> SEM of external valve surface at apical pole, showing annulus (double-headed arrow) continuing around apical pole, two spines, and crescent of scattered areolae at top of mantle (arrow) <bold>E</bold> external valve surface at basal pole, showing variation in areola density and alignment within the annulus, apparent discontinuity of annulus at pole, and width of basal pole relative to stem (cf. <bold>H</bold> at same scale) <bold>F</bold> internal aspect of basal pole of valve and valvocopula, showing absence of pseudoseptum (arrow) and associated structure in valvocopula <bold>G, H</bold> internal aspect of valve at apical pole, showing crescent of scattered areolae (arrow) and in the narrow stem, respectively <bold>I</bold> oblique view of basal pole with valve and valvocopula, showing increase in areola density on the valvocopula around the pole (arrow) and short row of pores on pars interior (arrowhead). Scale bars: 200 µm (<bold>A</bold>); 50 µm (<bold>B</bold>); 10 µm (<bold>C–H</bold>); 5 µm (<bold>I</bold>).</p></caption><graphic xmlns:xlink="http://www.w3.org/1999/xlink" xlink:href="phytokeys-208-103_article-89913__-g027.jpg" position="float" orientation="portrait" xlink:type="simple" id="oo_746743.jpg"><uri content-type="original_file" xlink:type="simple">https://binary.pensoft.net/fig/746743</uri></graphic></fig><fig id="F28" position="float" orientation="portrait"><object-id xmlns:xlink="http://www.w3.org/1999/xlink" content-type="doi" xlink:type="simple">10.3897/phytokeys.208.89913.figure28</object-id><object-id xmlns:xlink="http://www.w3.org/1999/xlink" content-type="arpha" xlink:type="simple">35E08275-8A4F-5262-85D7-F567453C6B49</object-id><label>Figure 28.</label><caption><p><italic><tp:taxon-name><tp:taxon-name-part taxon-name-part-type="genus" reg="Climacosphenia">Climacosphenia</tp:taxon-name-part><tp:taxon-name-part taxon-name-part-type="species" reg="elegantissima">elegantissima</tp:taxon-name-part></tp:taxon-name></italic> sp. nov., cont. GU52U-2 (<bold>A</bold>), GU52X-1 (<bold>B, C</bold>), GU44AI-5 culture (<bold>D</bold>), GU52AI-1 (<bold>E</bold>) <bold>A</bold> whole mount of frustule apical pole in girdle view, showing two girdle bands, patch of irregular areolae on the valve mantle (arrow), spines (arrowheads) <bold>B</bold> part of valvocopula broken away and showing a solid circular cross-section of the craticular bar (arrowhead) and well-developed fimbriae (arrow) <bold>C</bold> portion of valvocopula from stem, showing double craticular bars, ingrowths from opposite sides <bold>D</bold> apical pole with valvocopula showing porous bands of silica around several craticular bars <bold>E</bold> detail of copula showing stria density and fimbriate margin on pars interior. Scale bars: 10 µm (<bold>A, D, E</bold>); 5 µm (<bold>B, C</bold>).</p></caption><graphic xmlns:xlink="http://www.w3.org/1999/xlink" xlink:href="phytokeys-208-103_article-89913__-g028.jpg" position="float" orientation="portrait" xlink:type="simple" id="oo_746744.jpg"><uri content-type="original_file" xlink:type="simple">https://binary.pensoft.net/fig/746744</uri></graphic></fig></tp:treatment-sec><tp:treatment-sec sec-type="Holotype" id="SECID0EUDHK"><title>Holotype</title><p><bold>(designated here).</bold> Specimen at 16.1 mm E, 12.8 mm S of the mark on slide 1861; deposited at Academy of Natural Sciences, Drexel University, Philadelphia, accession number ANSP GC20108. Fig. <xref ref-type="fig" rid="F27">27B</xref>.</p></tp:treatment-sec><tp:treatment-sec sec-type="Registration" id="SECID0EAEHK"><title>Registration.</title><p>Phycobank <ext-link xmlns:xlink="http://www.w3.org/1999/xlink" xlink:href="http://phycobank.org/103246" ext-link-type="uri" xlink:type="simple">http://phycobank.org/103246</ext-link>.</p></tp:treatment-sec><tp:treatment-sec sec-type="type locality" id="SECID0ELEHK"><title>Type locality.</title><p>Guam: Apra Harbor, Scuba Beach, <named-content xmlns:xlink="http://www.w3.org/1999/xlink" content-type="dwc:verbatimCoordinates" xlink:type="simple"><named-content content-type="geo-json" specific-use="{&#34;type&#34;:&#34;Point&#34;,&#34;coordinates&#34;:[144.656000,13.464000]}" id="NCID0EUEHK" xlink:type="simple">13.464°N, 144.656°E</named-content></named-content>, epiphytic on filamentous red algae in farmer fish territory, collection number GU52U-2, 10 May 2015. C.S. Lobban and M. Schefter leg.</p></tp:treatment-sec><tp:treatment-sec sec-type="material" id="SECID0ECFHK"><title>Additional materials examined.</title><p>GU44AI-5! (culture), GU44BM-7!, GU52G-B!, GU52X-1!, GU52Y-3B!, GU52AI-1!.</p></tp:treatment-sec><tp:treatment-sec sec-type="etymology" id="SECID0EHFHK"><title>Etymology.</title><p>Superlative of <italic>elegans</italic>, with reference to the slender appearance of the extremely long cells.</p></tp:treatment-sec><tp:treatment-sec sec-type="Taxonomic comments" id="SECID0EPFHK"><title>Taxonomic comments.</title><p>The width of the apical pole and especially the distance between the annular lines are narrower than in <italic><tp:taxon-name><tp:taxon-name-part taxon-name-part-type="genus" reg="Climacosphenia">C.</tp:taxon-name-part><tp:taxon-name-part taxon-name-part-type="species" reg="elongata">elongata</tp:taxon-name-part></tp:taxon-name></italic> (Table <xref ref-type="table" rid="T5">5</xref>) and the stem is also narrower, though the basal pole is inflated and slightly wider than <italic><tp:taxon-name><tp:taxon-name-part taxon-name-part-type="genus" reg="Climacosphenia">C.</tp:taxon-name-part><tp:taxon-name-part taxon-name-part-type="species" reg="elongata">elongata</tp:taxon-name-part></tp:taxon-name></italic>. <xref ref-type="bibr" rid="B24">Hustedt’s (1914)</xref> drawings of <italic><tp:taxon-name><tp:taxon-name-part taxon-name-part-type="genus" reg="Climacosphenia">C.</tp:taxon-name-part><tp:taxon-name-part taxon-name-part-type="species" reg="elongata">elongata</tp:taxon-name-part></tp:taxon-name></italic> have the greatly extended stems that are present in our new species, but the apical portions of his cells are generally elliptical rather than linear. However, the valvocopula (<xref ref-type="bibr" rid="B24">Hustedt 1914</xref>, pl. 308, fig. 6) is notable in having parallel sides as far as the large space (i.e., where the nucleus would have been), so it is possible they represent <italic><tp:taxon-name><tp:taxon-name-part taxon-name-part-type="genus" reg="Climacosphenia">C.</tp:taxon-name-part><tp:taxon-name-part taxon-name-part-type="species" reg="elegantissima">elegantissima</tp:taxon-name-part></tp:taxon-name></italic>. <italic><tp:taxon-name><tp:taxon-name-part taxon-name-part-type="genus" reg="Climacosphenia">Climacosphenia</tp:taxon-name-part><tp:taxon-name-part taxon-name-part-type="species" reg="truncata">truncata</tp:taxon-name-part></tp:taxon-name></italic> from Borneo is also illustrated there (pl. 308, figs 1–4); it also has a very long stem but possesses an essentially triangular blade with a bluntly rounded apical pole. <italic><tp:taxon-name><tp:taxon-name-part taxon-name-part-type="genus" reg="Climacosphenia">C.</tp:taxon-name-part><tp:taxon-name-part taxon-name-part-type="species" reg="elegantissima">elegantissima</tp:taxon-name-part></tp:taxon-name></italic> is common as an epiphyte on filamentous seaweeds in Guam farmer fish territories and such habitats around the western Pacific/ IndoPacific may yield new material of <italic><tp:taxon-name><tp:taxon-name-part taxon-name-part-type="genus" reg="Climacosphenia">C.</tp:taxon-name-part><tp:taxon-name-part taxon-name-part-type="species" reg="truncata">truncata</tp:taxon-name-part></tp:taxon-name></italic> and other <italic><tp:taxon-name><tp:taxon-name-part taxon-name-part-type="genus" reg="Climacosphenia">Climacosphenia</tp:taxon-name-part></tp:taxon-name></italic> spp.</p><p><xref ref-type="bibr" rid="B66">Round (1982)</xref> showed porous bands of silica on craticular bars near the basal pole of both species only found in Hawaiian material. We saw them only once on apical bars in <italic><tp:taxon-name><tp:taxon-name-part taxon-name-part-type="genus" reg="Climacosphenia">C.</tp:taxon-name-part><tp:taxon-name-part taxon-name-part-type="species" reg="elegantissima">elegantissima</tp:taxon-name-part></tp:taxon-name></italic>. Their distribution and function are unknown.</p></tp:treatment-sec><tp:treatment-sec><!--Section generated to contain objects referenced in tp:taxon-treatment.--><table-wrap id="T5" position="float" orientation="portrait"><label>Table 5.</label><caption><p>Comparison of <italic><tp:taxon-name><tp:taxon-name-part taxon-name-part-type="genus" reg="Climacosphenia">Climacosphenia</tp:taxon-name-part></tp:taxon-name></italic> species from literature and present observations.</p></caption><table id="TID0EX1CK" rules="all"><tbody><tr><th rowspan="1" colspan="1"/><th rowspan="1" colspan="1">Valve length, µm</th><th rowspan="1" colspan="1">Width near basal pole, µm</th><th rowspan="1" colspan="1">Shape</th><th rowspan="1" colspan="1">Valvocopula width near apical pole†, µm</th><th rowspan="1" colspan="1">Annulus width near apical pole†, µm</th><th rowspan="1" colspan="1">Stria density in 10 µm</th><th rowspan="1" colspan="1">Craticular bars</th></tr><tr><td rowspan="1" colspan="1">
                        <italic>
                          <tp:taxon-name><tp:taxon-name-part taxon-name-part-type="genus" reg="Climacosphenia">C.</tp:taxon-name-part><tp:taxon-name-part taxon-name-part-type="species" reg="elegantissima">elegantissima</tp:taxon-name-part></tp:taxon-name>
                        </italic>
                      </td><td rowspan="1" colspan="1">700–1305</td><td rowspan="1" colspan="1">10</td><td rowspan="1" colspan="1">Spathulate</td><td rowspan="1" colspan="1">22–24</td><td rowspan="1" colspan="1">8</td><td rowspan="1" colspan="1">18–21 basal, 27–28 apical</td><td rowspan="1" colspan="1">Narrow throughout, complex unions in stem often double</td></tr><tr><td rowspan="1" colspan="1"><italic><tp:taxon-name><tp:taxon-name-part taxon-name-part-type="genus" reg="Climacosphenia">C.</tp:taxon-name-part><tp:taxon-name-part taxon-name-part-type="species" reg="elongata">elongata</tp:taxon-name-part></tp:taxon-name></italic> ‡ (literature)</td><td rowspan="1" colspan="1">325–525</td><td rowspan="1" colspan="1">–</td><td rowspan="1" colspan="1">Clavate</td><td rowspan="1" colspan="1">–</td><td rowspan="1" colspan="1">–</td><td rowspan="1" colspan="1">18–21 basal, 27–30 apical</td><td rowspan="1" colspan="1">± Narrow throughout, complex unions in stem</td></tr><tr><td rowspan="1" colspan="1"><italic><tp:taxon-name><tp:taxon-name-part taxon-name-part-type="genus" reg="Climacosphenia">C.</tp:taxon-name-part><tp:taxon-name-part taxon-name-part-type="species" reg="elongata">elongata</tp:taxon-name-part></tp:taxon-name></italic> (this study)</td><td rowspan="1" colspan="1">278–516</td><td rowspan="1" colspan="1">8–9</td><td rowspan="1" colspan="1">Clavate</td><td rowspan="1" colspan="1">30–31</td><td rowspan="1" colspan="1">14–18</td><td rowspan="1" colspan="1">22 basal, 28 apical</td><td rowspan="1" colspan="1">± Narrow throughout, complex unions in lower stem</td></tr><tr><td rowspan="1" colspan="1"><italic><tp:taxon-name><tp:taxon-name-part taxon-name-part-type="genus" reg="Climacosphenia">C.</tp:taxon-name-part><tp:taxon-name-part taxon-name-part-type="species" reg="moniligera">moniligera</tp:taxon-name-part></tp:taxon-name></italic> ‡ (literature)</td><td rowspan="1" colspan="1">200–700</td><td rowspan="1" colspan="1">10</td><td rowspan="1" colspan="1">Gradual taper</td><td rowspan="1" colspan="1">15–40</td><td rowspan="1" colspan="1">–</td><td rowspan="1" colspan="1">16–17 basal, 19–20 apical</td><td rowspan="1" colspan="1">Wide throughout; complex unions ?throughout</td></tr><tr><td rowspan="1" colspan="1">
                        <italic>
                          <tp:taxon-name><tp:taxon-name-part taxon-name-part-type="genus" reg="Climacosphenia">C.</tp:taxon-name-part><tp:taxon-name-part taxon-name-part-type="species" reg="scimiter">scimiter</tp:taxon-name-part></tp:taxon-name>
                        </italic>
                      </td><td rowspan="1" colspan="1">390–612</td><td rowspan="1" colspan="1">9</td><td rowspan="1" colspan="1">Curved</td><td rowspan="1" colspan="1">25–26</td><td rowspan="1" colspan="1">7–10</td><td rowspan="1" colspan="1">21 basal, 29 apical</td><td rowspan="1" colspan="1">Narrow throughout, complex unions absent</td></tr><tr><td rowspan="1" colspan="1">
                        <italic>
                          <tp:taxon-name><tp:taxon-name-part taxon-name-part-type="genus" reg="Climacosphenia">C.</tp:taxon-name-part><tp:taxon-name-part taxon-name-part-type="species" reg="soulonalis">soulonalis</tp:taxon-name-part></tp:taxon-name>
                        </italic>
                      </td><td rowspan="1" colspan="1">390–530</td><td rowspan="1" colspan="1">10–12</td><td rowspan="1" colspan="1">Gradual taper</td><td rowspan="1" colspan="1">29–35</td><td rowspan="1" colspan="1">15</td><td rowspan="1" colspan="1">18–20 basal, 28–29 apical</td><td rowspan="1" colspan="1">Narrow throughout, complex unions only in basal 1–3 bars</td></tr></tbody></table><table-wrap-foot><fn><p>† We have tried to standardize width measurements for comparison with annulus width by measuring width across the valvocopula rather than the valve because the mantles are deep and tend to spread out, but width data for <italic><tp:taxon-name><tp:taxon-name-part taxon-name-part-type="genus" reg="Climacosphenia">C.</tp:taxon-name-part><tp:taxon-name-part taxon-name-part-type="species" reg="moniligera">moniligera</tp:taxon-name-part></tp:taxon-name></italic> are from the literature. ‡ Confusion between <italic><tp:taxon-name><tp:taxon-name-part taxon-name-part-type="genus" reg="Climacosphenia"/><tp:taxon-name-part taxon-name-part-type="species" reg="moniligera">moniligera</tp:taxon-name-part></tp:taxon-name></italic> and <italic><tp:taxon-name><tp:taxon-name-part taxon-name-part-type="genus" reg="Climacosphenia"/><tp:taxon-name-part taxon-name-part-type="species" reg="elongata">elongata</tp:taxon-name-part></tp:taxon-name></italic> in the literature (see text) has led to a wide range of morphometrics; here we have summarized dimensions from <xref ref-type="bibr" rid="B6">Bailey (1854)</xref> and <xref ref-type="bibr" rid="B59">Peragallo and Peragallo (1897–1908)</xref> for these species, and craticular bars from drawings in Ehrenberg (1853, pl. 2, part 6, fig. 1a, b), <xref ref-type="bibr" rid="B59">Peragallo and Peragallo (1897–1908</xref>, plate 86, fig. 5), <xref ref-type="bibr" rid="B24">Hustedt (1914</xref>, pl. 307, figs 1–4), and <xref ref-type="bibr" rid="B66">Round (1982</xref>, fig. 3). <xref ref-type="bibr" rid="B53">Navarro et al. (1989</xref>, fig. 11) and <xref ref-type="bibr" rid="B87">Witkowski et al. (2000</xref>, pl. 18, fig. 1) also show recognizable <italic><tp:taxon-name><tp:taxon-name-part taxon-name-part-type="genus" reg="Climacosphenia">C.</tp:taxon-name-part><tp:taxon-name-part taxon-name-part-type="species" reg="moniligera">moniligera</tp:taxon-name-part></tp:taxon-name></italic> in LM.</p></fn></table-wrap-foot></table-wrap></tp:treatment-sec><ref-list><ref id="B24"><mixed-citation xmlns:xlink="http://www.w3.org/1999/xlink" xlink:type="simple"><person-group><name name-style="western"><surname>Hustedt</surname><given-names>F</given-names></name></person-group> (<year>1914</year>) Plates 307, 308. In: Schmidt A, Schmidt M, Fricke F, Heiden H, Müller O, Hustedt F (1874–1959) Atlas de Diatomaceen-kunde. Reprint 1972. Koeltz, Koenigstein.</mixed-citation></ref><ref id="B70"><mixed-citation xmlns:xlink="http://www.w3.org/1999/xlink" xlink:type="simple"><person-group><name name-style="western"><surname>Schmidt</surname><given-names>A</given-names></name><name name-style="western"><surname>Schmidt</surname><given-names>M</given-names></name><name name-style="western"><surname>Fricke</surname><given-names>F</given-names></name><name name-style="western"><surname>Heiden</surname><given-names>H</given-names></name><name name-style="western"><surname>Müller</surname><given-names>O</given-names></name><name name-style="western"><surname>Hustedt</surname><given-names>F</given-names></name></person-group> (<year>1874–1959</year>) Atlas de Diatomaceen-kunde. Reprint 1972. Koeltz, Koenigstein. <ext-link xlink:href="10.5962/bhl.title.64396" ext-link-type="doi" xlink:type="simple">https://doi.org/10.5962/bhl.title.64396</ext-link></mixed-citation></ref><ref id="B25"><mixed-citation xmlns:xlink="http://www.w3.org/1999/xlink" xlink:type="simple"><person-group><name name-style="western"><surname>Hustedt</surname><given-names>F</given-names></name></person-group> (<year>1931–1959</year>) Die Kieselalgen Deutschlands, Österreichs und der Schweiz. In: Rabenhorst’s Kryptogamenflora, Band 7, Teil 2. Johnson Reprint, New York.</mixed-citation></ref><ref id="B52"><mixed-citation xmlns:xlink="http://www.w3.org/1999/xlink" xlink:type="simple"><person-group><name name-style="western"><surname>Navarro</surname><given-names>JN</given-names></name><name name-style="western"><surname>Lobban</surname><given-names>CS</given-names></name></person-group> (<year>2009</year>) <article-title>Freshwater and marine diatoms from the western Pacific islands of Yap and Guam, with notes on some diatoms in damselfish territories.</article-title><source>Diatom Research</source><volume>24</volume>: <fpage>123</fpage>–<lpage>157</lpage>. <ext-link xlink:href="10.1080/0269249X.2009.9705787" ext-link-type="doi" xlink:type="simple">https://doi.org/10.1080/0269249X.2009.9705787</ext-link></mixed-citation></ref><ref id="B66"><mixed-citation xmlns:xlink="http://www.w3.org/1999/xlink" xlink:type="simple"><person-group><name name-style="western"><surname>Round</surname><given-names>FE</given-names></name></person-group> (<year>1982</year>) <article-title>The diatom genus <italic><tp:taxon-name><tp:taxon-name-part taxon-name-part-type="genus">Climacosphenia</tp:taxon-name-part></tp:taxon-name></italic> Ehr.</article-title><source>Botanica Marina</source><volume>25</volume>(<issue>11</issue>): <fpage>510</fpage>–<lpage>527</lpage>. <ext-link xlink:href="10.1515/botm.1982.25.11.519" ext-link-type="doi" xlink:type="simple">https://doi.org/10.1515/botm.1982.25.11.519</ext-link></mixed-citation></ref><ref id="B6"><mixed-citation xmlns:xlink="http://www.w3.org/1999/xlink" xlink:type="simple"><person-group><name name-style="western"><surname>Bailey</surname><given-names>JW</given-names></name></person-group> (<year>1854</year>) <article-title>Notes on new species and localities of microscopical organisms.</article-title><source>Smithsonian Contributions to Knowledge</source><volume>7</volume>(<issue>3</issue>): <fpage>1</fpage>–<lpage>15</lpage>.[+ pl. 1] <ext-link xlink:href="https://wellcomecollection.org/works/dh32g9mu" ext-link-type="uri" xlink:type="simple">https://wellcomecollection.org/works/dh32g9mu</ext-link></mixed-citation></ref><ref id="B59"><mixed-citation xmlns:xlink="http://www.w3.org/1999/xlink" xlink:type="simple"><person-group><name name-style="western"><surname>Peragallo</surname><given-names>H</given-names></name><name name-style="western"><surname>Peragallo</surname><given-names>M</given-names></name></person-group> (<year>1897–1908</year>) <source>Diatomées Marines de France et des Districts Maritimes Voisins. M.J.</source><publisher-name>Tempère</publisher-name>, <publisher-loc>Grez-sur-Loing, France</publisher-loc>, <size units="page">491 pp</size>. [+ 137 pl.] <ext-link xlink:href="10.5962/bhl.title.68918" ext-link-type="doi" xlink:type="simple">https://doi.org/10.5962/bhl.title.68918</ext-link></mixed-citation></ref><ref id="B53"><mixed-citation xmlns:xlink="http://www.w3.org/1999/xlink" xlink:type="simple"><person-group><name name-style="western"><surname>Navarro</surname><given-names>JN</given-names></name><name name-style="western"><surname>Perez</surname><given-names>C</given-names></name><name name-style="western"><surname>Arce</surname><given-names>N</given-names></name><name name-style="western"><surname>Arroyo</surname><given-names>B</given-names></name></person-group> (<year>1989</year>) <article-title>Benthic marine diatoms of the Caja de Muertos Island, Puerto Rico.</article-title><source>Nova Hedwigia</source><volume>49</volume>: <fpage>333</fpage>–<lpage>367</lpage>.</mixed-citation></ref><ref id="B87"><mixed-citation xmlns:xlink="http://www.w3.org/1999/xlink" xlink:type="simple"><person-group><name name-style="western"><surname>Witkowski</surname><given-names>A</given-names></name><name name-style="western"><surname>Lange-Bertalot</surname><given-names>H</given-names></name><name name-style="western"><surname>Metzeltin</surname><given-names>D</given-names></name></person-group> (<year>2000</year>) Diatom Flora of Marine Coasts, I. A.R.G. Gantner Verlag, Ruggell.</mixed-citation></ref></ref-list></tp:taxon-treatment>
