# Supplementary material for: ﻿Revision of Ardissoneaceae (Bacillariophyta, Mediophyceae) from Micronesian populations, with descriptions of two new genera, Ardissoneopsis and Grunowago, and new species in Ardissonea, Synedrosphenia and Climacosphenia
Source: PhytoKeys. 2022 Sep 21;208:103–84. doi: 10.3897/phytokeys.208.89913 (PMC9848972; doi:10.3897/phytokeys.208.89913)
Supplement: XML Treatment for Climacosphenia scimiter [file phytokeys.208.89913-treatment20.xml]

<!DOCTYPE tp:taxon-treatment
  PUBLIC "-//TaxonX//DTD Taxonomic Treatment Publishing DTD v0 20100105//EN" "tax-treatment-NSO.dtd">
<tp:taxon-treatment xmlns:tp="http://www.plazi.org/taxpub"><tp:treatment-meta><kwd-group><label>Taxon classification</label><kwd>
                  <named-content content-type="kingdom">Plantae</named-content>
                </kwd><kwd>
                  <named-content content-type="order">Ardissoneales</named-content>
                </kwd><kwd>
                  <named-content content-type="family">Ardissoneaceae</named-content>
                </kwd></kwd-group><mixed-citation publication-type="journal"><person-group><name><surname>Lobban</surname><given-names>Christopher S.</given-names></name><name><surname>Ashworth</surname><given-names>Matt P.</given-names></name><name><surname>Camacho</surname><given-names>Terance</given-names></name><name><surname>Lam</surname><given-names>Daryl W.</given-names></name><name><surname>Theriot</surname><given-names>Edward C.</given-names></name></person-group><article-title>﻿Revision of <tp:taxon-name><tp:taxon-name-part taxon-name-part-type="family">Ardissoneaceae</tp:taxon-name-part></tp:taxon-name> (<tp:taxon-name><tp:taxon-name-part taxon-name-part-type="genus" reg="Bacillariophyta">Bacillariophyta</tp:taxon-name-part></tp:taxon-name>, <tp:taxon-name><tp:taxon-name-part taxon-name-part-type="class">Mediophyceae</tp:taxon-name-part></tp:taxon-name>) from Micronesian populations, with descriptions of two new genera, <italic><tp:taxon-name><tp:taxon-name-part taxon-name-part-type="genus" reg="Ardissoneopsis">Ardissoneopsis</tp:taxon-name-part></tp:taxon-name></italic> and <italic><tp:taxon-name><tp:taxon-name-part taxon-name-part-type="genus" reg="Grunowago">Grunowago</tp:taxon-name-part></tp:taxon-name></italic>, and new species in <italic><tp:taxon-name><tp:taxon-name-part taxon-name-part-type="genus" reg="Ardissonea">Ardissonea</tp:taxon-name-part></tp:taxon-name></italic>, <italic><tp:taxon-name><tp:taxon-name-part taxon-name-part-type="genus" reg="Synedrosphenia">Synedrosphenia</tp:taxon-name-part></tp:taxon-name></italic> and <italic><tp:taxon-name><tp:taxon-name-part taxon-name-part-type="genus" reg="Climacosphenia">Climacosphenia</tp:taxon-name-part></tp:taxon-name></italic></article-title><source>PhytoKeys</source><day>21</day><month>09</month><year>2022</year><volume>208</volume><fpage>103</fpage><lpage>184</lpage><pub-id pub-id-type="doi">10.3897/phytokeys.208.89913</pub-id></mixed-citation></tp:treatment-meta><tp:nomenclature><label>﻿</label><tp:taxon-name>
                <object-id xmlns:xlink="http://www.w3.org/1999/xlink" content-type="arpha" xlink:type="simple">DD178B1A-C097-527D-8799-88A008FD6425</object-id>
                <tp:taxon-name-part taxon-name-part-type="genus" reg="Climacosphenia">Climacosphenia</tp:taxon-name-part>
                <tp:taxon-name-part taxon-name-part-type="species" reg="scimiter">scimiter</tp:taxon-name-part>
              </tp:taxon-name><tp:taxon-authority>A. Mann, 1925</tp:taxon-authority><xref ref-type="fig" rid="F29">Figs 29</xref><xref ref-type="fig" rid="F30">, 30</xref></tp:nomenclature><tp:treatment-sec sec-type="Reference" id="SECID0EJMHK"><title>Reference.</title><p><xref ref-type="bibr" rid="B45">Mann 1925</xref>, p. 59, pl. 12, fig. 4.</p></tp:treatment-sec><tp:treatment-sec sec-type="description" id="SECID0ETMHK"><title>Description from literature.</title><p>Cells tapering uniformly and strongly curved, the septa “delicate,” very narrow, “and showing at the middle either obscurely or not at all the break or sutural division common to specimens of this genus.” Length 414 µm, width at apical pole 28 µm, stria density not specified.</p></tp:treatment-sec><tp:treatment-sec sec-type="material" id="SECID0ELNHK"><title>Materials examined.</title><p><abbrev xmlns:xlink="http://www.w3.org/1999/xlink" content-type="institution" xlink:title="University of Guam Herbarium" id="ABBRID0ERNHK" xlink:type="simple">GUAM</abbrev>: GU52U-2!, GU52AH!, GU44Z-15!. F.S.M.: Chuuk: TK28!.</p></tp:treatment-sec><tp:treatment-sec sec-type="Observations" id="SECID0EWNHK"><title>Observations.</title><p>Specimens fitting this description have been found in Guam and Chuuk, often together with <italic><tp:taxon-name><tp:taxon-name-part taxon-name-part-type="genus" reg="Climacosphenia">C.</tp:taxon-name-part><tp:taxon-name-part taxon-name-part-type="species" reg="elegantissima">elegantissima</tp:taxon-name-part></tp:taxon-name></italic>. Colonies on branched mucilaginous stalks, the nucleus near the apical pole between two of the widely spaced craticular bars (Fig. <xref ref-type="fig" rid="F29">29A</xref>). Length 390–612 µm, maximum width 25–26 µm near apical pole, 8–10 µm across basal pole (Fig. <xref ref-type="fig" rid="F29">29A, B</xref>). Stria densities outside the annulus 21 in 10 µm in lower part, 29 in 10 µm at apical pole; striae within annulus at basal pole about 16 in 10 µm, areolae more, or less aligned (Fig. <xref ref-type="fig" rid="F29">29C–E</xref> vs Fig. <xref ref-type="fig" rid="F30">30A</xref>). Maximum distance across annulus 10 µm (Figs <xref ref-type="fig" rid="F29">29B, D</xref>, <xref ref-type="fig" rid="F30">30A</xref>). While annulus appears discontinuous in SEM, phase contrast suggests continuity (Fig. <xref ref-type="fig" rid="F29">29C</xref>). Valves delicate except at basal pole, apical striae hard to resolve in LM even with phase contrast (Fig. <xref ref-type="fig" rid="F29">29C, E</xref>), costae not developed on either vimines or annulus, except near basal pole (Fig. <xref ref-type="fig" rid="F29">29D</xref>). Two spines on apical pole of valve (Fig. <xref ref-type="fig" rid="F30">30A, D</xref>). Two girdle bands present, both broad and with regular striae, but at different densities, valvocopula 20 in 10 µm, copula 24 in 10 µm (Fig. <xref ref-type="fig" rid="F30">30D</xref>). Valvocopulae fimbriate with narrow, widely spaced craticular bars, unions all seamless (Fig. <xref ref-type="fig" rid="F30">30E–G</xref>).</p><fig id="F29" position="float" orientation="portrait"><object-id xmlns:xlink="http://www.w3.org/1999/xlink" content-type="doi" xlink:type="simple">10.3897/phytokeys.208.89913.figure29</object-id><object-id xmlns:xlink="http://www.w3.org/1999/xlink" content-type="arpha" xlink:type="simple">2E2F035E-9A54-599C-B5A0-1FABFCC5FD8F</object-id><label>Figure 29.</label><caption><p><italic><tp:taxon-name><tp:taxon-name-part taxon-name-part-type="genus" reg="Climacosphenia">Climacosphenia</tp:taxon-name-part><tp:taxon-name-part taxon-name-part-type="species" reg="scimiter">scimiter</tp:taxon-name-part></tp:taxon-name></italic>, all from GU52X-1 <bold>A</bold> colony of living cells on branched mucilage stalk <bold>B</bold> valve and valvocopula of cleaned material, LM-DIC, showing consistently narrow craticular bars <bold>C, E</bold> valve in phase contrast LM, showing more strongly silicified basal pole in <bold>C</bold> and weakly silicified apical portion in <bold>E</bold>, along with difference in stria density; note appearance of annulus at basal pole (arrow, <bold>C</bold>) <bold>D</bold> basal pole in SEM, oblique view, showing shallow mantle and very weak costae and apparently discontinuous annulus. Scale bars: 50 µm (<bold>A, B</bold>); 10 µm (<bold>C–E</bold>).</p></caption><graphic xmlns:xlink="http://www.w3.org/1999/xlink" xlink:href="phytokeys-208-103_article-89913__-g029.jpg" position="float" orientation="portrait" xlink:type="simple" id="oo_746745.jpg"><uri content-type="original_file" xlink:type="simple">https://binary.pensoft.net/fig/746745</uri></graphic></fig><fig id="F30" position="float" orientation="portrait"><object-id xmlns:xlink="http://www.w3.org/1999/xlink" content-type="doi" xlink:type="simple">10.3897/phytokeys.208.89913.figure30</object-id><object-id xmlns:xlink="http://www.w3.org/1999/xlink" content-type="arpha" xlink:type="simple">FD62727A-42B0-599E-BD77-B58C0A608EBF</object-id><label>Figure 30.</label><caption><p><italic><tp:taxon-name><tp:taxon-name-part taxon-name-part-type="genus" reg="Climacosphenia">Climacosphenia</tp:taxon-name-part><tp:taxon-name-part taxon-name-part-type="species" reg="scimiter">scimiter</tp:taxon-name-part></tp:taxon-name></italic>, cont. All GU52X-1 except <bold>D</bold>, GU52U-2 <bold>A</bold> apical pole of valve, exterior view, showing stria density and spines <bold>B</bold> detail of valve internal aspect, showing absence of costae <bold>C</bold> detail of external valve face at basal pole, showing more scattered areolae inside annulus <bold>D</bold> whole mount of frustule, apical pole, showing spines and girdle bands <bold>E–G</bold> valvocopulae showing consistently seamless craticular bars. Scale bars: 100 µm (<bold>E</bold>); 10 µm (<bold>A, C, D, F, G</bold>); 5 µm (<bold>B</bold>).</p></caption><graphic xmlns:xlink="http://www.w3.org/1999/xlink" xlink:href="phytokeys-208-103_article-89913__-g030.jpg" position="float" orientation="portrait" xlink:type="simple" id="oo_746746.jpg"><uri content-type="original_file" xlink:type="simple">https://binary.pensoft.net/fig/746746</uri></graphic></fig></tp:treatment-sec><tp:treatment-sec sec-type="Taxonomic comments" id="SECID0ETUHK"><title>Taxonomic comments.</title><p>Observations are completely in accord with <xref ref-type="bibr" rid="B45">Mann’s (1925)</xref> description of specimens from the Philippines (Mann noted that data on the locations of the dredge samples were lost). Given also that this species was discovered not far from Micronesia, we are confident in the identification. We cannot accept that this is merely a curved <italic><tp:taxon-name><tp:taxon-name-part taxon-name-part-type="genus" reg="Climacosphenia">C.</tp:taxon-name-part><tp:taxon-name-part taxon-name-part-type="species" reg="moniligera">moniligera</tp:taxon-name-part></tp:taxon-name></italic>, as suggested by <xref ref-type="bibr" rid="B66">Round (1982)</xref>, because of the great difference in septum characters and differences in stria densities. Whether there exist straight versions of this species, or curved <italic><tp:taxon-name><tp:taxon-name-part taxon-name-part-type="genus" reg="Climacosphenia">C.</tp:taxon-name-part><tp:taxon-name-part taxon-name-part-type="species" reg="moniligera">moniligera</tp:taxon-name-part></tp:taxon-name></italic> populations, remain open questions.</p></tp:treatment-sec><ref-list><ref id="B45"><mixed-citation xmlns:xlink="http://www.w3.org/1999/xlink" xlink:type="simple"><person-group><name name-style="western"><surname>Mann</surname><given-names>A</given-names></name></person-group> (<year>1925</year>) Marine diatoms of the Philippine Islands. Smithsonian Institution Bulletin 100, 6(1): 1–182. [+ 39 pl.]</mixed-citation></ref><ref id="B66"><mixed-citation xmlns:xlink="http://www.w3.org/1999/xlink" xlink:type="simple"><person-group><name name-style="western"><surname>Round</surname><given-names>FE</given-names></name></person-group> (<year>1982</year>) <article-title>The diatom genus <italic><tp:taxon-name><tp:taxon-name-part taxon-name-part-type="genus">Climacosphenia</tp:taxon-name-part></tp:taxon-name></italic> Ehr.</article-title><source>Botanica Marina</source><volume>25</volume>(<issue>11</issue>): <fpage>510</fpage>–<lpage>527</lpage>. <ext-link xlink:href="10.1515/botm.1982.25.11.519" ext-link-type="doi" xlink:type="simple">https://doi.org/10.1515/botm.1982.25.11.519</ext-link></mixed-citation></ref></ref-list></tp:taxon-treatment>
