# Supplementary material for: ﻿Revision of Ardissoneaceae (Bacillariophyta, Mediophyceae) from Micronesian populations, with descriptions of two new genera, Ardissoneopsis and Grunowago, and new species in Ardissonea, Synedrosphenia and Climacosphenia
Source: PhytoKeys. 2022 Sep 21;208:103–84. doi: 10.3897/phytokeys.208.89913 (PMC9848972; doi:10.3897/phytokeys.208.89913)
Supplement: XML Treatment for Climacosphenia soulonalis [file phytokeys.208.89913-treatment21.xml]

<!DOCTYPE tp:taxon-treatment
  PUBLIC "-//TaxonX//DTD Taxonomic Treatment Publishing DTD v0 20100105//EN" "tax-treatment-NSO.dtd">
<tp:taxon-treatment xmlns:tp="http://www.plazi.org/taxpub"><tp:treatment-meta><kwd-group><label>Taxon classification</label><kwd>
                  <named-content content-type="kingdom">Plantae</named-content>
                </kwd><kwd>
                  <named-content content-type="order">Ardissoneales</named-content>
                </kwd><kwd>
                  <named-content content-type="family">Ardissoneaceae</named-content>
                </kwd></kwd-group><mixed-citation publication-type="journal"><person-group><name><surname>Lobban</surname><given-names>Christopher S.</given-names></name><name><surname>Ashworth</surname><given-names>Matt P.</given-names></name><name><surname>Camacho</surname><given-names>Terance</given-names></name><name><surname>Lam</surname><given-names>Daryl W.</given-names></name><name><surname>Theriot</surname><given-names>Edward C.</given-names></name></person-group><article-title>﻿Revision of <tp:taxon-name><tp:taxon-name-part taxon-name-part-type="family">Ardissoneaceae</tp:taxon-name-part></tp:taxon-name> (<tp:taxon-name><tp:taxon-name-part taxon-name-part-type="genus" reg="Bacillariophyta">Bacillariophyta</tp:taxon-name-part></tp:taxon-name>, <tp:taxon-name><tp:taxon-name-part taxon-name-part-type="class">Mediophyceae</tp:taxon-name-part></tp:taxon-name>) from Micronesian populations, with descriptions of two new genera, <italic><tp:taxon-name><tp:taxon-name-part taxon-name-part-type="genus" reg="Ardissoneopsis">Ardissoneopsis</tp:taxon-name-part></tp:taxon-name></italic> and <italic><tp:taxon-name><tp:taxon-name-part taxon-name-part-type="genus" reg="Grunowago">Grunowago</tp:taxon-name-part></tp:taxon-name></italic>, and new species in <italic><tp:taxon-name><tp:taxon-name-part taxon-name-part-type="genus" reg="Ardissonea">Ardissonea</tp:taxon-name-part></tp:taxon-name></italic>, <italic><tp:taxon-name><tp:taxon-name-part taxon-name-part-type="genus" reg="Synedrosphenia">Synedrosphenia</tp:taxon-name-part></tp:taxon-name></italic> and <italic><tp:taxon-name><tp:taxon-name-part taxon-name-part-type="genus" reg="Climacosphenia">Climacosphenia</tp:taxon-name-part></tp:taxon-name></italic></article-title><source>PhytoKeys</source><day>21</day><month>09</month><year>2022</year><volume>208</volume><fpage>103</fpage><lpage>184</lpage><pub-id pub-id-type="doi">10.3897/phytokeys.208.89913</pub-id></mixed-citation></tp:treatment-meta><tp:nomenclature><label>﻿</label><tp:taxon-name>
                <object-id xmlns:xlink="http://www.w3.org/1999/xlink" content-type="arpha" xlink:type="simple">1DAD25DA-B1F5-564C-A53F-F986D8A6459A</object-id>
                <tp:taxon-name-part taxon-name-part-type="genus" reg="Climacosphenia">Climacosphenia</tp:taxon-name-part>
                <tp:taxon-name-part taxon-name-part-type="species" reg="soulonalis">soulonalis</tp:taxon-name-part>
              </tp:taxon-name><tp:taxon-authority>Lobban &amp; Joon S. Park</tp:taxon-authority><tp:taxon-status xmlns:xlink="http://www.w3.org/1999/xlink" xlink:type="simple">sp. nov.</tp:taxon-status><xref ref-type="fig" rid="F31">Fig. 31</xref></tp:nomenclature><tp:treatment-sec sec-type="diagnosis" id="SECID0EKXHK"><title>Diagnosis.</title><p>Differing from <italic><tp:taxon-name><tp:taxon-name-part taxon-name-part-type="genus" reg="Climacosphenia">C.</tp:taxon-name-part><tp:taxon-name-part taxon-name-part-type="species" reg="moniligera">moniligera</tp:taxon-name-part></tp:taxon-name></italic> in apical stria density and delicate craticular bars throughout, seamless except for complex unions in the most basal 1–4 bars and from <italic><tp:taxon-name><tp:taxon-name-part taxon-name-part-type="genus" reg="Climacosphenia">C.</tp:taxon-name-part><tp:taxon-name-part taxon-name-part-type="species" reg="scimiter">scimiter</tp:taxon-name-part></tp:taxon-name></italic> in straight outline, presence of complex unions, and cell width.</p></tp:treatment-sec><tp:treatment-sec sec-type="description" id="SECID0EBZHK"><title>Description.</title><p>Valves straight, gradually tapering from apical pole almost to basal pole (Fig. <xref ref-type="fig" rid="F31">31A–C</xref>), only a short basal part with parallel sides. Length 390–530 µm, width 29–35 µm across apical pole (measured on valvocopula; total valve width including mantles 50 µm), 10–12 µm across basal pole at last craticular bar (Fig. <xref ref-type="fig" rid="F31">31A–G</xref>). Annulus narrower at apical pole (Fig. <xref ref-type="fig" rid="F31">31C–E</xref>), widest 15 µm, steadily tapering to 4 µm, apparently open at basal pole (Fig. <xref ref-type="fig" rid="F31">31E</xref>). Stria densities 18–20 in 10 µm in lower part of the periphery, 28–29 in 10 µm in periphery at apical pole, about 16 in 10 µm in middle part above basal pole (Fig. <xref ref-type="fig" rid="F31">31E</xref>). Spines present on apical pole and a small patch of irregular areolae (Fig. <xref ref-type="fig" rid="F31">31D</xref>). Costae apparently poorly developed. Valvocopula fimbriate with narrow, widely spaced craticular bars that have seamless unions except for the most basal 1–4 (Fig. <xref ref-type="fig" rid="F31">31B, F</xref>); a row of pores on pars interior just around basal pole (Fig. <xref ref-type="fig" rid="F31">31F</xref>). Copula not positively identified.</p><fig id="F31" position="float" orientation="portrait"><object-id xmlns:xlink="http://www.w3.org/1999/xlink" content-type="doi" xlink:type="simple">10.3897/phytokeys.208.89913.figure31</object-id><object-id xmlns:xlink="http://www.w3.org/1999/xlink" content-type="arpha" xlink:type="simple">F9879B32-2E54-58C5-AAE9-B8EAA4835861</object-id><label>Figure 31.</label><caption><p><italic><tp:taxon-name><tp:taxon-name-part taxon-name-part-type="genus" reg="Climacosphenia">Climacosphenia</tp:taxon-name-part><tp:taxon-name-part taxon-name-part-type="species" reg="soulonalis">soulonalis</tp:taxon-name-part></tp:taxon-name></italic> sp. nov. All TK4 <bold>A–C</bold> holotype valve with valvocopula, entire, basal pole and apical pole, respectively, showing seamless craticular bars except near basal pole; arrowheads on <bold>B</bold> show complex unions <bold>D</bold> external valve apical pole showing irregular patch of areolae (arrow), spines, and narrowing of the annulus at apical pole <bold>E</bold> internal aspects of basal and apical poles, showing lack of costae (contrast costae in the piece of <italic><tp:taxon-name><tp:taxon-name-part taxon-name-part-type="genus" reg="Synedrosphenia">Synedrosphenia</tp:taxon-name-part><tp:taxon-name-part taxon-name-part-type="species" reg="crystallina">crystallina</tp:taxon-name-part></tp:taxon-name></italic> to the right) <bold>F, G</bold> valvocopula with two complex unions at the basal pole (arrowheads, <bold>F</bold>) and showing the row of pores on the pars interior around the basal pole (arrow). Scale bars: 100 µm (<bold>A</bold>); 10 µm (<bold>B–G</bold>).</p></caption><graphic xmlns:xlink="http://www.w3.org/1999/xlink" xlink:href="phytokeys-208-103_article-89913__-g031.jpg" position="float" orientation="portrait" xlink:type="simple" id="oo_746747.jpg"><uri content-type="original_file" xlink:type="simple">https://binary.pensoft.net/fig/746747</uri></graphic></fig></tp:treatment-sec><tp:treatment-sec sec-type="Holotype" id="SECID0EH4HK"><title>Holotype</title><p><bold>(designated here).</bold> Specimen at 17.8 E, 10.9 mm S of the mark on slide 153; deposited at ANSP, accession number GC20109. Fig. <xref ref-type="fig" rid="F31">31A–C</xref>.</p></tp:treatment-sec><tp:treatment-sec sec-type="Registration" id="SECID0ET4HK"><title>Registration.</title><p>Phycobank <ext-link xmlns:xlink="http://www.w3.org/1999/xlink" xlink:href="http://phycobank.org/103247" ext-link-type="uri" xlink:type="simple">http://phycobank.org/103247</ext-link>.</p></tp:treatment-sec><tp:treatment-sec sec-type="type locality" id="SECID0E54HK"><title>Type locality.</title><p>Federated States of Micronesia: Chuuk: Northeast Pass into Chuuk Lagoon, <named-content xmlns:xlink="http://www.w3.org/1999/xlink" content-type="dwc:verbatimCoordinates" xlink:type="simple"><named-content content-type="geo-json" specific-use="{&#34;type&#34;:&#34;Point&#34;,&#34;coordinates&#34;:[151.967000,7.514000]}" id="NCID0EH5HK" xlink:type="simple">7.514°N, 151.967°E</named-content></named-content>, on algal turf from farmer fish territory, lee side of Moch I., collection number TK4!, 30 May 1991. C.S. Lobban and M. Schefter leg.</p></tp:treatment-sec><tp:treatment-sec sec-type="material" id="SECID0EV5HK"><title>Additional materials examined.</title><p>Chuuk: TK28!, exposed reef, ca. 6 m deep, southeast corner of Northeast Passage.</p></tp:treatment-sec><tp:treatment-sec sec-type="etymology" id="SECID0E15HK"><title>Etymology.</title><p>Belonging to Sou-lon, “the Chuukese god of ocean depths and storms, equivalent, perhaps to Neptune” (W.M. Peck 1992, Chuukese Testament. Storyboard: A Journal of Pacific Imagery 2: 44).</p></tp:treatment-sec><tp:treatment-sec sec-type="Taxonomic comments" id="SECID0EJ6HK"><title>Taxonomic comments.</title><p>Valves resemble <italic><tp:taxon-name><tp:taxon-name-part taxon-name-part-type="genus" reg="Climacosphenia">C.</tp:taxon-name-part><tp:taxon-name-part taxon-name-part-type="species" reg="moniligera">moniligera</tp:taxon-name-part></tp:taxon-name></italic> in size and stria densities (Table <xref ref-type="table" rid="T5">5</xref>) but differ in the valve shape and the narrow and mostly seamless craticular bars are unlike the massive septum with complex unions in the bars reported for <italic><tp:taxon-name><tp:taxon-name-part taxon-name-part-type="genus" reg="Climacosphenia">C.</tp:taxon-name-part><tp:taxon-name-part taxon-name-part-type="species" reg="moniligera">moniligera</tp:taxon-name-part></tp:taxon-name></italic> (<xref ref-type="bibr" rid="B59">Peragallo and Peragallo 1897–1908</xref>; <xref ref-type="bibr" rid="B25">Hustedt 1931–1959</xref>; <xref ref-type="bibr" rid="B66">Round 1982</xref>).</p></tp:treatment-sec><tp:treatment-sec><!--Section generated to contain objects referenced in tp:taxon-treatment.--><table-wrap id="T5" position="float" orientation="portrait"><label>Table 5.</label><caption><p>Comparison of <italic><tp:taxon-name><tp:taxon-name-part taxon-name-part-type="genus" reg="Climacosphenia">Climacosphenia</tp:taxon-name-part></tp:taxon-name></italic> species from literature and present observations.</p></caption><table id="TID0EX1CK" rules="all"><tbody><tr><th rowspan="1" colspan="1"/><th rowspan="1" colspan="1">Valve length, µm</th><th rowspan="1" colspan="1">Width near basal pole, µm</th><th rowspan="1" colspan="1">Shape</th><th rowspan="1" colspan="1">Valvocopula width near apical pole†, µm</th><th rowspan="1" colspan="1">Annulus width near apical pole†, µm</th><th rowspan="1" colspan="1">Stria density in 10 µm</th><th rowspan="1" colspan="1">Craticular bars</th></tr><tr><td rowspan="1" colspan="1">
                        <italic>
                          <tp:taxon-name><tp:taxon-name-part taxon-name-part-type="genus" reg="Climacosphenia">C.</tp:taxon-name-part><tp:taxon-name-part taxon-name-part-type="species" reg="elegantissima">elegantissima</tp:taxon-name-part></tp:taxon-name>
                        </italic>
                      </td><td rowspan="1" colspan="1">700–1305</td><td rowspan="1" colspan="1">10</td><td rowspan="1" colspan="1">Spathulate</td><td rowspan="1" colspan="1">22–24</td><td rowspan="1" colspan="1">8</td><td rowspan="1" colspan="1">18–21 basal, 27–28 apical</td><td rowspan="1" colspan="1">Narrow throughout, complex unions in stem often double</td></tr><tr><td rowspan="1" colspan="1"><italic><tp:taxon-name><tp:taxon-name-part taxon-name-part-type="genus" reg="Climacosphenia">C.</tp:taxon-name-part><tp:taxon-name-part taxon-name-part-type="species" reg="elongata">elongata</tp:taxon-name-part></tp:taxon-name></italic> ‡ (literature)</td><td rowspan="1" colspan="1">325–525</td><td rowspan="1" colspan="1">–</td><td rowspan="1" colspan="1">Clavate</td><td rowspan="1" colspan="1">–</td><td rowspan="1" colspan="1">–</td><td rowspan="1" colspan="1">18–21 basal, 27–30 apical</td><td rowspan="1" colspan="1">± Narrow throughout, complex unions in stem</td></tr><tr><td rowspan="1" colspan="1"><italic><tp:taxon-name><tp:taxon-name-part taxon-name-part-type="genus" reg="Climacosphenia">C.</tp:taxon-name-part><tp:taxon-name-part taxon-name-part-type="species" reg="elongata">elongata</tp:taxon-name-part></tp:taxon-name></italic> (this study)</td><td rowspan="1" colspan="1">278–516</td><td rowspan="1" colspan="1">8–9</td><td rowspan="1" colspan="1">Clavate</td><td rowspan="1" colspan="1">30–31</td><td rowspan="1" colspan="1">14–18</td><td rowspan="1" colspan="1">22 basal, 28 apical</td><td rowspan="1" colspan="1">± Narrow throughout, complex unions in lower stem</td></tr><tr><td rowspan="1" colspan="1"><italic><tp:taxon-name><tp:taxon-name-part taxon-name-part-type="genus" reg="Climacosphenia">C.</tp:taxon-name-part><tp:taxon-name-part taxon-name-part-type="species" reg="moniligera">moniligera</tp:taxon-name-part></tp:taxon-name></italic> ‡ (literature)</td><td rowspan="1" colspan="1">200–700</td><td rowspan="1" colspan="1">10</td><td rowspan="1" colspan="1">Gradual taper</td><td rowspan="1" colspan="1">15–40</td><td rowspan="1" colspan="1">–</td><td rowspan="1" colspan="1">16–17 basal, 19–20 apical</td><td rowspan="1" colspan="1">Wide throughout; complex unions ?throughout</td></tr><tr><td rowspan="1" colspan="1">
                        <italic>
                          <tp:taxon-name><tp:taxon-name-part taxon-name-part-type="genus" reg="Climacosphenia">C.</tp:taxon-name-part><tp:taxon-name-part taxon-name-part-type="species" reg="scimiter">scimiter</tp:taxon-name-part></tp:taxon-name>
                        </italic>
                      </td><td rowspan="1" colspan="1">390–612</td><td rowspan="1" colspan="1">9</td><td rowspan="1" colspan="1">Curved</td><td rowspan="1" colspan="1">25–26</td><td rowspan="1" colspan="1">7–10</td><td rowspan="1" colspan="1">21 basal, 29 apical</td><td rowspan="1" colspan="1">Narrow throughout, complex unions absent</td></tr><tr><td rowspan="1" colspan="1">
                        <italic>
                          <tp:taxon-name><tp:taxon-name-part taxon-name-part-type="genus" reg="Climacosphenia">C.</tp:taxon-name-part><tp:taxon-name-part taxon-name-part-type="species" reg="soulonalis">soulonalis</tp:taxon-name-part></tp:taxon-name>
                        </italic>
                      </td><td rowspan="1" colspan="1">390–530</td><td rowspan="1" colspan="1">10–12</td><td rowspan="1" colspan="1">Gradual taper</td><td rowspan="1" colspan="1">29–35</td><td rowspan="1" colspan="1">15</td><td rowspan="1" colspan="1">18–20 basal, 28–29 apical</td><td rowspan="1" colspan="1">Narrow throughout, complex unions only in basal 1–3 bars</td></tr></tbody></table><table-wrap-foot><fn><p>† We have tried to standardize width measurements for comparison with annulus width by measuring width across the valvocopula rather than the valve because the mantles are deep and tend to spread out, but width data for <italic><tp:taxon-name><tp:taxon-name-part taxon-name-part-type="genus" reg="Climacosphenia">C.</tp:taxon-name-part><tp:taxon-name-part taxon-name-part-type="species" reg="moniligera">moniligera</tp:taxon-name-part></tp:taxon-name></italic> are from the literature. ‡ Confusion between <italic><tp:taxon-name><tp:taxon-name-part taxon-name-part-type="genus" reg="Climacosphenia"/><tp:taxon-name-part taxon-name-part-type="species" reg="moniligera">moniligera</tp:taxon-name-part></tp:taxon-name></italic> and <italic><tp:taxon-name><tp:taxon-name-part taxon-name-part-type="genus" reg="Climacosphenia"/><tp:taxon-name-part taxon-name-part-type="species" reg="elongata">elongata</tp:taxon-name-part></tp:taxon-name></italic> in the literature (see text) has led to a wide range of morphometrics; here we have summarized dimensions from <xref ref-type="bibr" rid="B6">Bailey (1854)</xref> and <xref ref-type="bibr" rid="B59">Peragallo and Peragallo (1897–1908)</xref> for these species, and craticular bars from drawings in Ehrenberg (1853, pl. 2, part 6, fig. 1a, b), <xref ref-type="bibr" rid="B59">Peragallo and Peragallo (1897–1908</xref>, plate 86, fig. 5), <xref ref-type="bibr" rid="B24">Hustedt (1914</xref>, pl. 307, figs 1–4), and <xref ref-type="bibr" rid="B66">Round (1982</xref>, fig. 3). <xref ref-type="bibr" rid="B53">Navarro et al. (1989</xref>, fig. 11) and <xref ref-type="bibr" rid="B87">Witkowski et al. (2000</xref>, pl. 18, fig. 1) also show recognizable <italic><tp:taxon-name><tp:taxon-name-part taxon-name-part-type="genus" reg="Climacosphenia">C.</tp:taxon-name-part><tp:taxon-name-part taxon-name-part-type="species" reg="moniligera">moniligera</tp:taxon-name-part></tp:taxon-name></italic> in LM.</p></fn></table-wrap-foot></table-wrap></tp:treatment-sec><ref-list><ref id="B6"><mixed-citation xmlns:xlink="http://www.w3.org/1999/xlink" xlink:type="simple"><person-group><name name-style="western"><surname>Bailey</surname><given-names>JW</given-names></name></person-group> (<year>1854</year>) <article-title>Notes on new species and localities of microscopical organisms.</article-title><source>Smithsonian Contributions to Knowledge</source><volume>7</volume>(<issue>3</issue>): <fpage>1</fpage>–<lpage>15</lpage>.[+ pl. 1] <ext-link xlink:href="https://wellcomecollection.org/works/dh32g9mu" ext-link-type="uri" xlink:type="simple">https://wellcomecollection.org/works/dh32g9mu</ext-link></mixed-citation></ref><ref id="B59"><mixed-citation xmlns:xlink="http://www.w3.org/1999/xlink" xlink:type="simple"><person-group><name name-style="western"><surname>Peragallo</surname><given-names>H</given-names></name><name name-style="western"><surname>Peragallo</surname><given-names>M</given-names></name></person-group> (<year>1897–1908</year>) <source>Diatomées Marines de France et des Districts Maritimes Voisins. M.J.</source><publisher-name>Tempère</publisher-name>, <publisher-loc>Grez-sur-Loing, France</publisher-loc>, <size units="page">491 pp</size>. [+ 137 pl.] <ext-link xlink:href="10.5962/bhl.title.68918" ext-link-type="doi" xlink:type="simple">https://doi.org/10.5962/bhl.title.68918</ext-link></mixed-citation></ref><ref id="B24"><mixed-citation xmlns:xlink="http://www.w3.org/1999/xlink" xlink:type="simple"><person-group><name name-style="western"><surname>Hustedt</surname><given-names>F</given-names></name></person-group> (<year>1914</year>) Plates 307, 308. In: Schmidt A, Schmidt M, Fricke F, Heiden H, Müller O, Hustedt F (1874–1959) Atlas de Diatomaceen-kunde. Reprint 1972. Koeltz, Koenigstein.</mixed-citation></ref><ref id="B66"><mixed-citation xmlns:xlink="http://www.w3.org/1999/xlink" xlink:type="simple"><person-group><name name-style="western"><surname>Round</surname><given-names>FE</given-names></name></person-group> (<year>1982</year>) <article-title>The diatom genus <italic><tp:taxon-name><tp:taxon-name-part taxon-name-part-type="genus">Climacosphenia</tp:taxon-name-part></tp:taxon-name></italic> Ehr.</article-title><source>Botanica Marina</source><volume>25</volume>(<issue>11</issue>): <fpage>510</fpage>–<lpage>527</lpage>. <ext-link xlink:href="10.1515/botm.1982.25.11.519" ext-link-type="doi" xlink:type="simple">https://doi.org/10.1515/botm.1982.25.11.519</ext-link></mixed-citation></ref><ref id="B53"><mixed-citation xmlns:xlink="http://www.w3.org/1999/xlink" xlink:type="simple"><person-group><name name-style="western"><surname>Navarro</surname><given-names>JN</given-names></name><name name-style="western"><surname>Perez</surname><given-names>C</given-names></name><name name-style="western"><surname>Arce</surname><given-names>N</given-names></name><name name-style="western"><surname>Arroyo</surname><given-names>B</given-names></name></person-group> (<year>1989</year>) <article-title>Benthic marine diatoms of the Caja de Muertos Island, Puerto Rico.</article-title><source>Nova Hedwigia</source><volume>49</volume>: <fpage>333</fpage>–<lpage>367</lpage>.</mixed-citation></ref><ref id="B87"><mixed-citation xmlns:xlink="http://www.w3.org/1999/xlink" xlink:type="simple"><person-group><name name-style="western"><surname>Witkowski</surname><given-names>A</given-names></name><name name-style="western"><surname>Lange-Bertalot</surname><given-names>H</given-names></name><name name-style="western"><surname>Metzeltin</surname><given-names>D</given-names></name></person-group> (<year>2000</year>) Diatom Flora of Marine Coasts, I. A.R.G. Gantner Verlag, Ruggell.</mixed-citation></ref><ref id="B25"><mixed-citation xmlns:xlink="http://www.w3.org/1999/xlink" xlink:type="simple"><person-group><name name-style="western"><surname>Hustedt</surname><given-names>F</given-names></name></person-group> (<year>1931–1959</year>) Die Kieselalgen Deutschlands, Österreichs und der Schweiz. In: Rabenhorst’s Kryptogamenflora, Band 7, Teil 2. Johnson Reprint, New York.</mixed-citation></ref></ref-list></tp:taxon-treatment>
