# Supplementary material for: ﻿Revision of Ardissoneaceae (Bacillariophyta, Mediophyceae) from Micronesian populations, with descriptions of two new genera, Ardissoneopsis and Grunowago, and new species in Ardissonea, Synedrosphenia and Climacosphenia
Source: PhytoKeys. 2022 Sep 21;208:103–84. doi: 10.3897/phytokeys.208.89913 (PMC9848972; doi:10.3897/phytokeys.208.89913)
Supplement: XML Treatment for Ardissoneales [file phytokeys.208.89913-treatment22.xml]

<!DOCTYPE tp:taxon-treatment
  PUBLIC "-//TaxonX//DTD Taxonomic Treatment Publishing DTD v0 20100105//EN" "tax-treatment-NSO.dtd">
<tp:taxon-treatment xmlns:tp="http://www.plazi.org/taxpub"><tp:treatment-meta><kwd-group><label>Taxon classification</label><kwd>
                <named-content content-type="kingdom">Plantae</named-content>
              </kwd><kwd>
                <named-content content-type="order">Ardissoneales</named-content>
              </kwd><kwd>
                <named-content content-type="family">Ardissoneaceae</named-content>
              </kwd></kwd-group><mixed-citation publication-type="journal"><person-group><name><surname>Lobban</surname><given-names>Christopher S.</given-names></name><name><surname>Ashworth</surname><given-names>Matt P.</given-names></name><name><surname>Camacho</surname><given-names>Terance</given-names></name><name><surname>Lam</surname><given-names>Daryl W.</given-names></name><name><surname>Theriot</surname><given-names>Edward C.</given-names></name></person-group><article-title>﻿Revision of <tp:taxon-name><tp:taxon-name-part taxon-name-part-type="family">Ardissoneaceae</tp:taxon-name-part></tp:taxon-name> (<tp:taxon-name><tp:taxon-name-part taxon-name-part-type="genus" reg="Bacillariophyta">Bacillariophyta</tp:taxon-name-part></tp:taxon-name>, <tp:taxon-name><tp:taxon-name-part taxon-name-part-type="class">Mediophyceae</tp:taxon-name-part></tp:taxon-name>) from Micronesian populations, with descriptions of two new genera, <italic><tp:taxon-name><tp:taxon-name-part taxon-name-part-type="genus" reg="Ardissoneopsis">Ardissoneopsis</tp:taxon-name-part></tp:taxon-name></italic> and <italic><tp:taxon-name><tp:taxon-name-part taxon-name-part-type="genus" reg="Grunowago">Grunowago</tp:taxon-name-part></tp:taxon-name></italic>, and new species in <italic><tp:taxon-name><tp:taxon-name-part taxon-name-part-type="genus" reg="Ardissonea">Ardissonea</tp:taxon-name-part></tp:taxon-name></italic>, <italic><tp:taxon-name><tp:taxon-name-part taxon-name-part-type="genus" reg="Synedrosphenia">Synedrosphenia</tp:taxon-name-part></tp:taxon-name></italic> and <italic><tp:taxon-name><tp:taxon-name-part taxon-name-part-type="genus" reg="Climacosphenia">Climacosphenia</tp:taxon-name-part></tp:taxon-name></italic></article-title><source>PhytoKeys</source><day>21</day><month>09</month><year>2022</year><volume>208</volume><fpage>103</fpage><lpage>184</lpage><pub-id pub-id-type="doi">10.3897/phytokeys.208.89913</pub-id></mixed-citation></tp:treatment-meta><tp:nomenclature><label>﻿</label><tp:taxon-name>
              <object-id xmlns:xlink="http://www.w3.org/1999/xlink" content-type="arpha" xlink:type="simple">366CBA73-2824-592F-864D-B3CD6AA65F76</object-id>
              <tp:taxon-name-part taxon-name-part-type="order">Ardissoneales</tp:taxon-name-part>
            </tp:taxon-name><tp:taxon-authority>Round 1990, emend. Lobban &amp; Ashworth</tp:taxon-authority></tp:nomenclature><tp:treatment-sec sec-type="description" id="SECID0EJECM"><title>Description.</title><p>Highly elongate valves with development from a bifacial annulus (not always visible) and lacking rimoportulae and apical pore fields (ocelli/ocellulimbi). Frustules often morphologically heteropolar in valve view, girdle view, or both, attached to substrata by mucilage stalks. Valves with simple areolae in uniseriate striae, internal transapical costae more or less developed. Valvocopula and copula closed, fimbriate internal margins. Pleura (when present) narrow, fimbriate inner margin, with larger apical caps.</p></tp:treatment-sec></tp:taxon-treatment>
