# Supplementary material for: ﻿Revision of Ardissoneaceae (Bacillariophyta, Mediophyceae) from Micronesian populations, with descriptions of two new genera, Ardissoneopsis and Grunowago, and new species in Ardissonea, Synedrosphenia and Climacosphenia
Source: PhytoKeys. 2022 Sep 21;208:103–84. doi: 10.3897/phytokeys.208.89913 (PMC9848972; doi:10.3897/phytokeys.208.89913)
Supplement: XML Treatment for Ardissoneaceae [file phytokeys.208.89913-treatment23.xml]

<!DOCTYPE tp:taxon-treatment
  PUBLIC "-//TaxonX//DTD Taxonomic Treatment Publishing DTD v0 20100105//EN" "tax-treatment-NSO.dtd">
<tp:taxon-treatment xmlns:tp="http://www.plazi.org/taxpub"><tp:treatment-meta><kwd-group><label>Taxon classification</label><kwd>
                <named-content content-type="kingdom">Plantae</named-content>
              </kwd><kwd>
                <named-content content-type="order">Ardissoneales</named-content>
              </kwd><kwd>
                <named-content content-type="family">Ardissoneaceae</named-content>
              </kwd></kwd-group><mixed-citation publication-type="journal"><person-group><name><surname>Lobban</surname><given-names>Christopher S.</given-names></name><name><surname>Ashworth</surname><given-names>Matt P.</given-names></name><name><surname>Camacho</surname><given-names>Terance</given-names></name><name><surname>Lam</surname><given-names>Daryl W.</given-names></name><name><surname>Theriot</surname><given-names>Edward C.</given-names></name></person-group><article-title>﻿Revision of <tp:taxon-name><tp:taxon-name-part taxon-name-part-type="family">Ardissoneaceae</tp:taxon-name-part></tp:taxon-name> (<tp:taxon-name><tp:taxon-name-part taxon-name-part-type="genus" reg="Bacillariophyta">Bacillariophyta</tp:taxon-name-part></tp:taxon-name>, <tp:taxon-name><tp:taxon-name-part taxon-name-part-type="class">Mediophyceae</tp:taxon-name-part></tp:taxon-name>) from Micronesian populations, with descriptions of two new genera, <italic><tp:taxon-name><tp:taxon-name-part taxon-name-part-type="genus" reg="Ardissoneopsis">Ardissoneopsis</tp:taxon-name-part></tp:taxon-name></italic> and <italic><tp:taxon-name><tp:taxon-name-part taxon-name-part-type="genus" reg="Grunowago">Grunowago</tp:taxon-name-part></tp:taxon-name></italic>, and new species in <italic><tp:taxon-name><tp:taxon-name-part taxon-name-part-type="genus" reg="Ardissonea">Ardissonea</tp:taxon-name-part></tp:taxon-name></italic>, <italic><tp:taxon-name><tp:taxon-name-part taxon-name-part-type="genus" reg="Synedrosphenia">Synedrosphenia</tp:taxon-name-part></tp:taxon-name></italic> and <italic><tp:taxon-name><tp:taxon-name-part taxon-name-part-type="genus" reg="Climacosphenia">Climacosphenia</tp:taxon-name-part></tp:taxon-name></italic></article-title><source>PhytoKeys</source><day>21</day><month>09</month><year>2022</year><volume>208</volume><fpage>103</fpage><lpage>184</lpage><pub-id pub-id-type="doi">10.3897/phytokeys.208.89913</pub-id></mixed-citation></tp:treatment-meta><tp:nomenclature><label>﻿</label><tp:taxon-name>
              <object-id xmlns:xlink="http://www.w3.org/1999/xlink" content-type="arpha" xlink:type="simple">3A632EE1-6924-58EF-919E-54CA559D1BD3</object-id>
              <tp:taxon-name-part taxon-name-part-type="family">Ardissoneaceae</tp:taxon-name-part>
            </tp:taxon-name><tp:taxon-authority>Round 1990, emend. Lobban &amp; Ashworth</tp:taxon-authority></tp:nomenclature><tp:treatment-sec sec-type="remarks" id="SECID0EJGCM"><title>Remark.</title><p>With the characters of the Order.</p></tp:treatment-sec><tp:treatment-sec sec-type="Included genera" id="SECID0EOGCM"><title>Included genera.</title><p><italic><tp:taxon-name><tp:taxon-name-part taxon-name-part-type="genus" reg="Ardissonea">Ardissonea</tp:taxon-name-part></tp:taxon-name></italic> De Notaris, sensu stricto</p><p><italic><tp:taxon-name><tp:taxon-name-part taxon-name-part-type="genus" reg="Ardissoneopsis">Ardissoneopsis</tp:taxon-name-part></tp:taxon-name></italic> Lobban &amp; Ashworth, gen. nov.</p><p><italic><tp:taxon-name><tp:taxon-name-part taxon-name-part-type="genus" reg="Synedrosphenia">Synedrosphenia</tp:taxon-name-part></tp:taxon-name></italic> (Peragallo) Azpeitia</p><p><italic><tp:taxon-name><tp:taxon-name-part taxon-name-part-type="genus" reg="Grunowago">Grunowago</tp:taxon-name-part></tp:taxon-name></italic> Lobban &amp; Ashworth, gen. nov.</p><p><italic><tp:taxon-name><tp:taxon-name-part taxon-name-part-type="genus" reg="Toxarium">Toxarium</tp:taxon-name-part></tp:taxon-name></italic> J.W. Bailey</p><p><italic><tp:taxon-name><tp:taxon-name-part taxon-name-part-type="genus" reg="Climacosphenia">Climacosphenia</tp:taxon-name-part></tp:taxon-name></italic> Ehrenberg</p></tp:treatment-sec></tp:taxon-treatment>
