# Supplementary material for: ﻿Revision of Ardissoneaceae (Bacillariophyta, Mediophyceae) from Micronesian populations, with descriptions of two new genera, Ardissoneopsis and Grunowago, and new species in Ardissonea, Synedrosphenia and Climacosphenia
Source: PhytoKeys. 2022 Sep 21;208:103–84. doi: 10.3897/phytokeys.208.89913 (PMC9848972; doi:10.3897/phytokeys.208.89913)
Supplement: XML Treatment for Synedrosphenia [file phytokeys.208.89913-treatment25.xml]

<!DOCTYPE tp:taxon-treatment
  PUBLIC "-//TaxonX//DTD Taxonomic Treatment Publishing DTD v0 20100105//EN" "tax-treatment-NSO.dtd">
<tp:taxon-treatment xmlns:tp="http://www.plazi.org/taxpub"><tp:treatment-meta><kwd-group><label>Taxon classification</label><kwd>
                <named-content content-type="kingdom">Plantae</named-content>
              </kwd><kwd>
                <named-content content-type="order">Ardissoneales</named-content>
              </kwd><kwd>
                <named-content content-type="family">Ardissoneaceae</named-content>
              </kwd></kwd-group><mixed-citation publication-type="journal"><person-group><name><surname>Lobban</surname><given-names>Christopher S.</given-names></name><name><surname>Ashworth</surname><given-names>Matt P.</given-names></name><name><surname>Camacho</surname><given-names>Terance</given-names></name><name><surname>Lam</surname><given-names>Daryl W.</given-names></name><name><surname>Theriot</surname><given-names>Edward C.</given-names></name></person-group><article-title>﻿Revision of <tp:taxon-name><tp:taxon-name-part taxon-name-part-type="family">Ardissoneaceae</tp:taxon-name-part></tp:taxon-name> (<tp:taxon-name><tp:taxon-name-part taxon-name-part-type="genus" reg="Bacillariophyta">Bacillariophyta</tp:taxon-name-part></tp:taxon-name>, <tp:taxon-name><tp:taxon-name-part taxon-name-part-type="class">Mediophyceae</tp:taxon-name-part></tp:taxon-name>) from Micronesian populations, with descriptions of two new genera, <italic><tp:taxon-name><tp:taxon-name-part taxon-name-part-type="genus" reg="Ardissoneopsis">Ardissoneopsis</tp:taxon-name-part></tp:taxon-name></italic> and <italic><tp:taxon-name><tp:taxon-name-part taxon-name-part-type="genus" reg="Grunowago">Grunowago</tp:taxon-name-part></tp:taxon-name></italic>, and new species in <italic><tp:taxon-name><tp:taxon-name-part taxon-name-part-type="genus" reg="Ardissonea">Ardissonea</tp:taxon-name-part></tp:taxon-name></italic>, <italic><tp:taxon-name><tp:taxon-name-part taxon-name-part-type="genus" reg="Synedrosphenia">Synedrosphenia</tp:taxon-name-part></tp:taxon-name></italic> and <italic><tp:taxon-name><tp:taxon-name-part taxon-name-part-type="genus" reg="Climacosphenia">Climacosphenia</tp:taxon-name-part></tp:taxon-name></italic></article-title><source>PhytoKeys</source><day>21</day><month>09</month><year>2022</year><volume>208</volume><fpage>103</fpage><lpage>184</lpage><pub-id pub-id-type="doi">10.3897/phytokeys.208.89913</pub-id></mixed-citation></tp:treatment-meta><tp:nomenclature><label>﻿</label><tp:taxon-name>
              <object-id xmlns:xlink="http://www.w3.org/1999/xlink" content-type="arpha" xlink:type="simple">E5A3F781-4AB5-50AB-952E-8FF45C2DDDE6</object-id>
              <tp:taxon-name-part taxon-name-part-type="genus" reg="Synedrosphenia">Synedrosphenia</tp:taxon-name-part>
            </tp:taxon-name><tp:taxon-authority>(H. Peragallo in H. Peragallo and M. Peragallo 1897–1908) Azpeitia 1911, emend. Lobban &amp; Ashworth</tp:taxon-authority><tp:nomenclature-citation-list><tp:nomenclature-citation><tp:taxon-name>
                  <tp:taxon-name-part taxon-name-part-type="genus" reg="Synedrosphenia">Synedrosphenia</tp:taxon-name-part>
                  <tp:taxon-name-part taxon-name-part-type="species" reg="gomphonema">gomphonema</tp:taxon-name-part>
                </tp:taxon-name><comment>(Janisch and Rabenhorst) Hustedt, 1932. Synonym.</comment></tp:nomenclature-citation><tp:nomenclature-citation><tp:taxon-name>
                  <tp:taxon-name-part taxon-name-part-type="genus" reg="Synedra"/>
                  <tp:taxon-name-part taxon-name-part-type="species" reg="gomphonema"/>
                </tp:taxon-name><comment>≡ <tp:taxon-name><tp:taxon-name-part taxon-name-part-type="genus" reg="Synedra">Synedra</tp:taxon-name-part><tp:taxon-name-part taxon-name-part-type="species" reg="gomphonema">gomphonema</tp:taxon-name-part></tp:taxon-name> Janisch &amp; Rabenhorst, 1863 Beiträge zur näheren Kenntniss und Verbreitung der Algen. Heft I, p. 13, pl. 2: fig. 6. Synonym. </comment></tp:nomenclature-citation></tp:nomenclature-citation-list></tp:nomenclature><tp:treatment-sec sec-type="Lectotype species here designated" id="SECID0EYOCM"><title>Lectotype species here designated.</title><p><italic><tp:taxon-name><tp:taxon-name-part taxon-name-part-type="genus" reg="Sceptroneis">Sceptroneis</tp:taxon-name-part><tp:taxon-name-part taxon-name-part-type="species" reg="cuneata">cuneata</tp:taxon-name-part></tp:taxon-name></italic> Grunow,1877, Monthly Micros. J. 18: 169, pl. 194, fig. 3 ≡ <italic><tp:taxon-name><tp:taxon-name-part taxon-name-part-type="genus" reg="Synedra">Synedra</tp:taxon-name-part><tp:taxon-name-part taxon-name-part-type="species" reg="cuneata">cuneata</tp:taxon-name-part></tp:taxon-name></italic> Grunow, 1866, Hedwigia 1: 5.</p></tp:treatment-sec><tp:treatment-sec sec-type="Registration of lectotype" id="SECID0EUPCM"><title>Registration of lectotype.</title><p>Phycobank <ext-link xmlns:xlink="http://www.w3.org/1999/xlink" xlink:href="http://phycobank.org/103264" ext-link-type="uri" xlink:type="simple">http://phycobank.org/103264</ext-link>.</p></tp:treatment-sec><tp:treatment-sec sec-type="description" id="SECID0E6PCM"><title>Description.</title><p>Valves elongate, linear or tapered from a broader apical pole. Wall a single layer usually with internal costae on the virgae, and a pseudoseptum on the rim of the valve at each pole, forming a complex structure with the valvocopula. Midline absent or indistinct (not subtended by a longitudinal costa), annulus usually evident, though sometimes coinciding with the valve-mantle junction.</p></tp:treatment-sec><tp:treatment-sec sec-type="Included species" id="SECID0EOQCM"><title>Included species.</title><p><italic><tp:taxon-name><tp:taxon-name-part taxon-name-part-type="genus" reg="Synedrosphenia">Synedrosphenia</tp:taxon-name-part><tp:taxon-name-part taxon-name-part-type="species" reg="gomphonema">gomphonema</tp:taxon-name-part></tp:taxon-name></italic> (Janisch and Rabenhorst) Hustedt (= <italic><tp:taxon-name><tp:taxon-name-part taxon-name-part-type="genus" reg="Sceptroneis">Sceptroneis</tp:taxon-name-part><tp:taxon-name-part taxon-name-part-type="species" reg="cuneata">cuneata</tp:taxon-name-part></tp:taxon-name></italic> Grunow; type species).</p><p><italic><tp:taxon-name><tp:taxon-name-part taxon-name-part-type="genus" reg="Synedrosphenia">Synedrosphenia</tp:taxon-name-part><tp:taxon-name-part taxon-name-part-type="species" reg="baculum">baculum</tp:taxon-name-part></tp:taxon-name></italic> (Gregory) Lobban &amp; Ashworth, comb. nov.</p><p><italic><tp:taxon-name><tp:taxon-name-part taxon-name-part-type="genus" reg="Synedrosphenia">Synedrosphenia</tp:taxon-name-part><tp:taxon-name-part taxon-name-part-type="species" reg="bikarensis">bikarensis</tp:taxon-name-part></tp:taxon-name></italic> sp. nov.</p><p><italic><tp:taxon-name><tp:taxon-name-part taxon-name-part-type="genus" reg="Synedrosphenia">Synedrosphenia</tp:taxon-name-part><tp:taxon-name-part taxon-name-part-type="species" reg="crystallina">crystallina</tp:taxon-name-part></tp:taxon-name></italic> (C. Agardh) Lobban &amp; Ashworth comb. nov.</p><p><italic><tp:taxon-name><tp:taxon-name-part taxon-name-part-type="genus" reg="Synedrosphenia">Synedrosphenia</tp:taxon-name-part><tp:taxon-name-part taxon-name-part-type="species" reg="fulgens">fulgens</tp:taxon-name-part></tp:taxon-name></italic> (Greville) Lobban &amp; Ashworth comb. nov.</p><p><italic><tp:taxon-name><tp:taxon-name-part taxon-name-part-type="genus" reg="Synedrosphenia">Synedrosphenia</tp:taxon-name-part><tp:taxon-name-part taxon-name-part-type="species" reg="licmophoropsis">licmophoropsis</tp:taxon-name-part></tp:taxon-name></italic> sp. nov.</p><p><italic><tp:taxon-name><tp:taxon-name-part taxon-name-part-type="genus" reg="Synedrosphenia">Synedrosphenia</tp:taxon-name-part><tp:taxon-name-part taxon-name-part-type="species" reg="parva">parva</tp:taxon-name-part></tp:taxon-name></italic> sp. nov.</p></tp:treatment-sec></tp:taxon-treatment>
