# Supplementary material for: ﻿Revision of Ardissoneaceae (Bacillariophyta, Mediophyceae) from Micronesian populations, with descriptions of two new genera, Ardissoneopsis and Grunowago, and new species in Ardissonea, Synedrosphenia and Climacosphenia
Source: PhytoKeys. 2022 Sep 21;208:103–84. doi: 10.3897/phytokeys.208.89913 (PMC9848972; doi:10.3897/phytokeys.208.89913)
Supplement: XML Treatment for Synedrosphenia crystallina [file phytokeys.208.89913-treatment26.xml]

<!DOCTYPE tp:taxon-treatment
  PUBLIC "-//TaxonX//DTD Taxonomic Treatment Publishing DTD v0 20100105//EN" "tax-treatment-NSO.dtd">
<tp:taxon-treatment xmlns:tp="http://www.plazi.org/taxpub"><tp:treatment-meta><kwd-group><label>Taxon classification</label><kwd>
                <named-content content-type="kingdom">Plantae</named-content>
              </kwd><kwd>
                <named-content content-type="order">Ardissoneales</named-content>
              </kwd><kwd>
                <named-content content-type="family">Ardissoneaceae</named-content>
              </kwd></kwd-group><mixed-citation publication-type="journal"><person-group><name><surname>Lobban</surname><given-names>Christopher S.</given-names></name><name><surname>Ashworth</surname><given-names>Matt P.</given-names></name><name><surname>Camacho</surname><given-names>Terance</given-names></name><name><surname>Lam</surname><given-names>Daryl W.</given-names></name><name><surname>Theriot</surname><given-names>Edward C.</given-names></name></person-group><article-title>﻿Revision of <tp:taxon-name><tp:taxon-name-part taxon-name-part-type="family">Ardissoneaceae</tp:taxon-name-part></tp:taxon-name> (<tp:taxon-name><tp:taxon-name-part taxon-name-part-type="genus" reg="Bacillariophyta">Bacillariophyta</tp:taxon-name-part></tp:taxon-name>, <tp:taxon-name><tp:taxon-name-part taxon-name-part-type="class">Mediophyceae</tp:taxon-name-part></tp:taxon-name>) from Micronesian populations, with descriptions of two new genera, <italic><tp:taxon-name><tp:taxon-name-part taxon-name-part-type="genus" reg="Ardissoneopsis">Ardissoneopsis</tp:taxon-name-part></tp:taxon-name></italic> and <italic><tp:taxon-name><tp:taxon-name-part taxon-name-part-type="genus" reg="Grunowago">Grunowago</tp:taxon-name-part></tp:taxon-name></italic>, and new species in <italic><tp:taxon-name><tp:taxon-name-part taxon-name-part-type="genus" reg="Ardissonea">Ardissonea</tp:taxon-name-part></tp:taxon-name></italic>, <italic><tp:taxon-name><tp:taxon-name-part taxon-name-part-type="genus" reg="Synedrosphenia">Synedrosphenia</tp:taxon-name-part></tp:taxon-name></italic> and <italic><tp:taxon-name><tp:taxon-name-part taxon-name-part-type="genus" reg="Climacosphenia">Climacosphenia</tp:taxon-name-part></tp:taxon-name></italic></article-title><source>PhytoKeys</source><day>21</day><month>09</month><year>2022</year><volume>208</volume><fpage>103</fpage><lpage>184</lpage><pub-id pub-id-type="doi">10.3897/phytokeys.208.89913</pub-id></mixed-citation></tp:treatment-meta><tp:nomenclature><label>﻿</label><tp:taxon-name>
              <object-id xmlns:xlink="http://www.w3.org/1999/xlink" content-type="arpha" xlink:type="simple">AE594637-B577-50E0-B6B1-FAF191F4460A</object-id>
              <tp:taxon-name-part taxon-name-part-type="genus" reg="Synedrosphenia">Synedrosphenia</tp:taxon-name-part>
              <tp:taxon-name-part taxon-name-part-type="species" reg="crystallina">crystallina</tp:taxon-name-part>
            </tp:taxon-name><tp:taxon-authority>(C.Agardh) Lobban &amp; Ashworth</tp:taxon-authority><tp:taxon-status xmlns:xlink="http://www.w3.org/1999/xlink" xlink:type="simple">comb. nov.</tp:taxon-status><tp:nomenclature-citation-list><tp:nomenclature-citation><tp:taxon-name>
                  <tp:taxon-name-part taxon-name-part-type="genus" reg="Diatoma">Diatoma</tp:taxon-name-part>
                  <tp:taxon-name-part taxon-name-part-type="species" reg="crystallinum">crystallinum</tp:taxon-name-part>
                </tp:taxon-name><comment>C. <xref ref-type="bibr" rid="B1">Agardh 1824</xref>, Systema Algarum, p. 3. Basionym.</comment></tp:nomenclature-citation><tp:nomenclature-citation><tp:taxon-name>
                  <tp:taxon-name-part taxon-name-part-type="genus" reg="Synedra">Synedra</tp:taxon-name-part>
                  <tp:taxon-name-part taxon-name-part-type="species" reg="crystallina">crystallina</tp:taxon-name-part>
                </tp:taxon-name><comment>(C. Agardh) Kützing, 1844, Die Kieselschaligen Bacillarien oder Diatomeen, p. 69, pl. 16: fig. 1. Synonym.</comment></tp:nomenclature-citation><tp:nomenclature-citation><tp:taxon-name>
                  <tp:taxon-name-part taxon-name-part-type="genus" reg="Ardissonea">Ardissonea</tp:taxon-name-part>
                  <tp:taxon-name-part taxon-name-part-type="species" reg="crystallina">crystallina</tp:taxon-name-part>
                </tp:taxon-name><comment>(C. Agardh) Grunow ex <xref ref-type="bibr" rid="B13">De Toni 1892</xref>. Synonym.</comment></tp:nomenclature-citation></tp:nomenclature-citation-list></tp:nomenclature><tp:treatment-sec sec-type="Registration" id="SECID0EVWCM"><title>Registration.</title><p>Phycobank <ext-link xmlns:xlink="http://www.w3.org/1999/xlink" xlink:href="http://phycobank.org/103250" ext-link-type="uri" xlink:type="simple">http://phycobank.org/103250</ext-link>.</p></tp:treatment-sec><ref-list><ref id="B1"><mixed-citation xmlns:xlink="http://www.w3.org/1999/xlink" xlink:type="simple"><person-group><name name-style="western"><surname>Agardh</surname><given-names>CA</given-names></name></person-group> (<year>1824</year>) Systema Algarum. [i]–xxxvii, [1]–312. Literis Berlingianis, Lundae [Lund]. <ext-link xlink:href="https://www.biodiversitylibrary.org/bibliography/45326" ext-link-type="uri" xlink:type="simple">https://www.biodiversitylibrary.org/bibliography/45326</ext-link></mixed-citation></ref><ref id="B13"><mixed-citation xmlns:xlink="http://www.w3.org/1999/xlink" xlink:type="simple"><person-group><name name-style="western"><surname>De Toni</surname><given-names>JB</given-names></name></person-group> (<year>1892</year>) Beiträge zur Kenntniss der arctischen Diatomeen. Vol. 2 Bacillarieae, Sec. 2 <tp:taxon-name><tp:taxon-name-part taxon-name-part-type="family">Pseudorhaphideae</tp:taxon-name-part></tp:taxon-name>. Sumptibus auctoris, Padova [Padua], 491–817. <ext-link xlink:href="https://img.algaebase.org/pdf/0AFECF990277f25BA0oKh28257BC/22077.pdf" ext-link-type="uri" xlink:type="simple">https://img.algaebase.org/pdf/0AFECF990277f25BA0oKh28257BC/22077.pdf</ext-link></mixed-citation></ref></ref-list></tp:taxon-treatment>
