# Supplementary material for: ﻿Revision of Ardissoneaceae (Bacillariophyta, Mediophyceae) from Micronesian populations, with descriptions of two new genera, Ardissoneopsis and Grunowago, and new species in Ardissonea, Synedrosphenia and Climacosphenia
Source: PhytoKeys. 2022 Sep 21;208:103–84. doi: 10.3897/phytokeys.208.89913 (PMC9848972; doi:10.3897/phytokeys.208.89913)
Supplement: XML Treatment for Grunowago bacillaris [file phytokeys.208.89913-treatment32.xml]

<!DOCTYPE tp:taxon-treatment
  PUBLIC "-//TaxonX//DTD Taxonomic Treatment Publishing DTD v0 20100105//EN" "tax-treatment-NSO.dtd">
<tp:taxon-treatment xmlns:tp="http://www.plazi.org/taxpub"><tp:treatment-meta><kwd-group><label>Taxon classification</label><kwd>
                <named-content content-type="kingdom">Plantae</named-content>
              </kwd><kwd>
                <named-content content-type="order">Ardissoneales</named-content>
              </kwd><kwd>
                <named-content content-type="family">Ardissoneaceae</named-content>
              </kwd></kwd-group><mixed-citation publication-type="journal"><person-group><name><surname>Lobban</surname><given-names>Christopher S.</given-names></name><name><surname>Ashworth</surname><given-names>Matt P.</given-names></name><name><surname>Camacho</surname><given-names>Terance</given-names></name><name><surname>Lam</surname><given-names>Daryl W.</given-names></name><name><surname>Theriot</surname><given-names>Edward C.</given-names></name></person-group><article-title>﻿Revision of <tp:taxon-name><tp:taxon-name-part taxon-name-part-type="family">Ardissoneaceae</tp:taxon-name-part></tp:taxon-name> (<tp:taxon-name><tp:taxon-name-part taxon-name-part-type="genus" reg="Bacillariophyta">Bacillariophyta</tp:taxon-name-part></tp:taxon-name>, <tp:taxon-name><tp:taxon-name-part taxon-name-part-type="class">Mediophyceae</tp:taxon-name-part></tp:taxon-name>) from Micronesian populations, with descriptions of two new genera, <italic><tp:taxon-name><tp:taxon-name-part taxon-name-part-type="genus" reg="Ardissoneopsis">Ardissoneopsis</tp:taxon-name-part></tp:taxon-name></italic> and <italic><tp:taxon-name><tp:taxon-name-part taxon-name-part-type="genus" reg="Grunowago">Grunowago</tp:taxon-name-part></tp:taxon-name></italic>, and new species in <italic><tp:taxon-name><tp:taxon-name-part taxon-name-part-type="genus" reg="Ardissonea">Ardissonea</tp:taxon-name-part></tp:taxon-name></italic>, <italic><tp:taxon-name><tp:taxon-name-part taxon-name-part-type="genus" reg="Synedrosphenia">Synedrosphenia</tp:taxon-name-part></tp:taxon-name></italic> and <italic><tp:taxon-name><tp:taxon-name-part taxon-name-part-type="genus" reg="Climacosphenia">Climacosphenia</tp:taxon-name-part></tp:taxon-name></italic></article-title><source>PhytoKeys</source><day>21</day><month>09</month><year>2022</year><volume>208</volume><fpage>103</fpage><lpage>184</lpage><pub-id pub-id-type="doi">10.3897/phytokeys.208.89913</pub-id></mixed-citation></tp:treatment-meta><tp:nomenclature><label>﻿</label><tp:taxon-name>
              <object-id xmlns:xlink="http://www.w3.org/1999/xlink" content-type="arpha" xlink:type="simple">C5530139-4069-53CB-B293-AE157EAA81F9</object-id>
              <tp:taxon-name-part taxon-name-part-type="genus" reg="Grunowago">Grunowago</tp:taxon-name-part>
              <tp:taxon-name-part taxon-name-part-type="species" reg="bacillaris">bacillaris</tp:taxon-name-part>
            </tp:taxon-name><tp:taxon-authority>(Grunow) Lobban &amp; Ashworth</tp:taxon-authority><tp:taxon-status xmlns:xlink="http://www.w3.org/1999/xlink" xlink:type="simple">comb. nov.</tp:taxon-status><tp:nomenclature-citation-list><tp:nomenclature-citation><tp:taxon-name>
                  <tp:taxon-name-part taxon-name-part-type="genus" reg="Synedra">Synedra</tp:taxon-name-part>
                  <tp:taxon-name-part taxon-name-part-type="species" reg="crystallina">crystallina</tp:taxon-name-part>
                  <tp:taxon-name-part taxon-name-part-type="infraspecific-rank">var.</tp:taxon-name-part>
                  <tp:taxon-name-part taxon-name-part-type="variety" reg="bacillaris">bacillaris</tp:taxon-name-part>
                </tp:taxon-name><comment><xref ref-type="bibr" rid="B19">Grunow 1877</xref>, Monthly Microscopical Journal 18: 167, pl. 193, fig. 12. [Grunow gives the authorship there as Grunow, rather than sp. nov., implying that he had already described it, but it is not in his original work on the Honduras material (<xref ref-type="bibr" rid="B18">Grunow 1867</xref>).]. Basionym.</comment></tp:nomenclature-citation><tp:nomenclature-citation><tp:taxon-name>
                  <tp:taxon-name-part taxon-name-part-type="genus" reg="Ardissonea">Ardissonea</tp:taxon-name-part>
                  <tp:taxon-name-part taxon-name-part-type="species" reg="crystallina">crystallina</tp:taxon-name-part>
                  <tp:taxon-name-part taxon-name-part-type="infraspecific-rank">var.</tp:taxon-name-part>
                  <tp:taxon-name-part taxon-name-part-type="variety" reg="bacillaris">bacillaris</tp:taxon-name-part>
                </tp:taxon-name><comment>(Grunow) Grunow in <xref ref-type="bibr" rid="B8">Cleve and Grunow 1880</xref>, Kongliga Svenska Vetenskaps-Akademiens Handlingar 17(2): 108. Synonym.</comment></tp:nomenclature-citation><tp:nomenclature-citation><tp:taxon-name>
                  <tp:taxon-name-part taxon-name-part-type="genus" reg="Synedra">Synedra</tp:taxon-name-part>
                  <tp:taxon-name-part taxon-name-part-type="species" reg="superba">superba</tp:taxon-name-part>
                </tp:taxon-name><comment>Peragallo 1900, Diatomees Marine de France, pl. 79, fig. 7 (<xref ref-type="bibr" rid="B59">Peragallo and Peragallo 1897–1908</xref>). Synonym.</comment></tp:nomenclature-citation><tp:nomenclature-citation><tp:taxon-name>
                  <tp:taxon-name-part taxon-name-part-type="genus" reg="Synedra">Synedra</tp:taxon-name-part>
                  <tp:taxon-name-part taxon-name-part-type="species" reg="bacillaris">bacillaris</tp:taxon-name-part>
                </tp:taxon-name><comment>(Grunow) <xref ref-type="bibr" rid="B25">Hustedt 1931–1959</xref>, Die Kieselalgen 2(2): 230, fig. 718. Synonym.</comment></tp:nomenclature-citation></tp:nomenclature-citation-list></tp:nomenclature><tp:treatment-sec sec-type="Registration" id="SECID0ETODM"><title>Registration.</title><p>Phycobank <ext-link xmlns:xlink="http://www.w3.org/1999/xlink" xlink:href="http://phycobank.org/103261" ext-link-type="uri" xlink:type="simple">http://phycobank.org/103261</ext-link>.</p></tp:treatment-sec><ref-list><ref id="B19"><mixed-citation xmlns:xlink="http://www.w3.org/1999/xlink" xlink:type="simple"><person-group><name name-style="western"><surname>Grunow</surname><given-names>A</given-names></name></person-group> (<year>1877</year>) <article-title>New diatoms from Honduras. With Notes by F. Kitton.</article-title><source>The Monthly Microscopical Journal</source><volume>18</volume>(<issue>4</issue>): <fpage>165</fpage>–<lpage>186</lpage>. <ext-link xlink:href="https://onlinelibrary.wiley.com/doi/10.1111/j.1365-2818.1877.tb00123.x" ext-link-type="uri" xlink:type="simple">https://onlinelibrary.wiley.com/doi/10.1111/j.1365-2818.1877.tb00123.x</ext-link></mixed-citation></ref><ref id="B18"><mixed-citation xmlns:xlink="http://www.w3.org/1999/xlink" xlink:type="simple"><person-group><name name-style="western"><surname>Grunow</surname><given-names>A</given-names></name></person-group> (<year>1867</year>) Diatomeen auf <italic><tp:taxon-name><tp:taxon-name-part taxon-name-part-type="genus">Sargassum</tp:taxon-name-part></tp:taxon-name></italic> von Honduras gesammelt von Lindig. Hedwigia 6: 1–8, 17–37.</mixed-citation></ref><ref id="B8"><mixed-citation xmlns:xlink="http://www.w3.org/1999/xlink" xlink:type="simple"><person-group><name name-style="western"><surname>Cleve</surname><given-names>PT</given-names></name><name name-style="western"><surname>Grunow</surname><given-names>A</given-names></name></person-group> (<year>1880</year>) <article-title>Beiträge zur Kenntniss der arctischen Diatomeen.</article-title><source>Kongliga Svenska Vetenskaps-Akademiens Handlingar</source><volume>17</volume>(<issue>2</issue>): <fpage>1</fpage>–<lpage>121</lpage>. [+ 7 pls]</mixed-citation></ref><ref id="B59"><mixed-citation xmlns:xlink="http://www.w3.org/1999/xlink" xlink:type="simple"><person-group><name name-style="western"><surname>Peragallo</surname><given-names>H</given-names></name><name name-style="western"><surname>Peragallo</surname><given-names>M</given-names></name></person-group> (<year>1897–1908</year>) <source>Diatomées Marines de France et des Districts Maritimes Voisins. M.J.</source><publisher-name>Tempère</publisher-name>, <publisher-loc>Grez-sur-Loing, France</publisher-loc>, <size units="page">491 pp</size>. [+ 137 pl.] <ext-link xlink:href="10.5962/bhl.title.68918" ext-link-type="doi" xlink:type="simple">https://doi.org/10.5962/bhl.title.68918</ext-link></mixed-citation></ref><ref id="B25"><mixed-citation xmlns:xlink="http://www.w3.org/1999/xlink" xlink:type="simple"><person-group><name name-style="western"><surname>Hustedt</surname><given-names>F</given-names></name></person-group> (<year>1931–1959</year>) Die Kieselalgen Deutschlands, Österreichs und der Schweiz. In: Rabenhorst’s Kryptogamenflora, Band 7, Teil 2. Johnson Reprint, New York.</mixed-citation></ref></ref-list></tp:taxon-treatment>
