# Supplementary material for: ﻿Revision of Ardissoneaceae (Bacillariophyta, Mediophyceae) from Micronesian populations, with descriptions of two new genera, Ardissoneopsis and Grunowago, and new species in Ardissonea, Synedrosphenia and Climacosphenia
Source: PhytoKeys. 2022 Sep 21;208:103–84. doi: 10.3897/phytokeys.208.89913 (PMC9848972; doi:10.3897/phytokeys.208.89913)
Supplement: Supplementary material 2 — Table S2. Morphological characters and character states evaluated for the morphological cladistic analysis [file phytokeys-208-103_article-89913__-s002.xlsx]

## Sheet: Sheet1
				U = unknown	annular ring subtended by internal longitudinal costa (no = 0, yes = 1)	valve outline (isopolar = 0, heteropolar = 1)	valve or frustule heteropolar in girdle view (no = 0, yes = 1)	apical solid spines (absent = 0, present = 1)	striae (linear = 0, scattered = 1)	transverse internal costa (absent = 0, present = 1)	internal double wall (absent = 0, present = 1)	central longitudinal costa (absent = 0, always present = 1, sometimes present = 2)	pseudoseptum (absent = 0, present = 1, uniform rim all around valve = 2)	notch or groove on apices of valvocopula (absent = 0, present = 1)	valvocopula external poration (absent = 0, 1 row = 1, multiple rows = 2)	craticular bars? (absent = 0, present = 1)	copula poration (0-1 rows = 0, mutliple rows = 1, long slits = 2)	pleura (absent = 0, inconspicuous = 1, prominent = 2)	areola shape (circular = 0, markedly elliptical =1)
	Ardissonea		Ardissonea formosa		1	0	0	0	0	1	1	2	1	1	0	0	0	1	1
			Ardissonea densistriata		1	0	0	0	0	1	1	2	1	1	0	0	1	1	1
	Synedrosphenia		Synedrosphenia gomphonema		1	1	1	0	0	1	0	0	1	1	2	0	2	1	0
			Ardissonea crystallina		1	0	0	0	0	1	0	0	1	1	2	0	1	1	0
			Ardissonea HK589 (=crystallina?)		1	0	0	0	0	1	0	0	1	1	2	0	1	U	0
			Synedrosphenia bikarensis		0	1	1	0	0	1	0	0	1	1	2	0	2	2	0
			Synedrosphenia licmophoropsis		1	1	1	0	0	1	0	0	1	1	2	0	1	1	0
			Synedrosphenia parva		1	1	1	0	0	1	0	0	1	1	2	0	1	2	0
			Synedrosphenia recta		0	0	0	0	0	1	0	0	1	1	0	0	2	1	0
	Ardissoneopsis		Ardissonea fulgens		1	0	0	1	0	1	0	0	0	0	2	0	1	1	0
			Ardissonea fulgens v gigantea		0	0	1	0	0	1	0	0	0	0	2	0	1	1	0
			Ardissoneopsis gracilis		0	0	1	1	0	0	0	0	0	0	2	0	1	1	0
			Synedra undosa		1	1	U	1	0	1	0	0	0	0	2	0	1	U	0
	Grunowago		Grunowago pacifica		0	0	0	1	0	1	0	1	2	0	1	0	1	1	1
	Toxarium		Toxarium hennedeyanum		0	0	0	0	1	0	0	0	1	1	0	0	2	1	0
			Toxarium undulatum		0	0	0	0	1	1	0	0	1	1	0	0	1	1	0
	Climacosphenia		Climacosphenia elongata		1	1	1	1	0	1	0	0	0	0	2	1	1	0	0
			Climacosphenia elegantissima		1	1	1	1	0	1	0	0	0	0	2	1	1	0	0
			Climacosphenia scimiter		0	1	1	1	0	0	0	0	0	0	2	1	1	0	0
